# Supplementary material for: (R)-2-[(Dimethyl­amino)­meth­yl]-1,1′-bis­(diphenyl­phosphinothio­yl)ferrocene dichloromethane monsolvate
Source: Acta Crystallogr Sect E Struct Rep Online. 2012 May 26;68(Pt 6):m799–800. doi: 10.1107/S1600536812022301 (PMC3379127; doi:10.1107/S1600536812022301)
Supplement: Supplementary file 1 [file e-68-0m799-sup1.cif]

##############################################################################
#                                                                            #
# This CIF contains the data in a paper accepted for publication in          #
# Acta Crystallographica Section E. It conforms to the requirements of       #
# Notes for Authors for Acta Crystallographica Section E, and has been       #
# peer reviewed under the auspices of the IUCr Commission on Journals.       #
#                                                                            #
# Full details of the Crystallographic Information File format               #
# are given in the paper "The Crystallographic Information File (CIF):       #
# a New Standard Archive File for Crystallography" by S. R. Hall, F. H.      #
# Allen and I. D. Brown [Acta Cryst. (1991), A47, 655-685].                  #
#                                                                            #
# The current version of the core CIF dictionary is obtainable from          #
# ftp://ftp.iucr.org/pub/cif_core.dic.                                       #
#                                                                            #
# Software is freely available for graphical display of the structure(s)     #
# in this CIF. For information consult the CIF software page                 #
# http://www.iucr.org/resources/cif/software.                                #
#                                                                            #
# This file may be used for bona fide research purposes within the           #
# scientific community so long as proper attribution is given to the journal # 
# article from which it was obtained.                                        #
#                                                                            #
##############################################################################
data_I
_audit_creation_method     SHELXL-97
_chemical_name_systematic
;
(<i>R</i>)-2-[(Dimethylamino)methyl]-1,1'-bis(diphenylphosphinothioyl)ferrocene
dichloromethane monosolvate
;
_chemical_name_common     ?
_chemical_formula_moiety     'C37 H35 Fe N P2 S2 , C H2 Cl2'
_chemical_formula_sum     'C38 H37 Cl2 Fe N P2 S2'
_chemical_formula_iupac     '[Fe (C20 H21 N P S) (C17 H14 P S)] , C H2 Cl2'
_chemical_formula_weight     760.50
_chemical_melting_point     ?
_symmetry_cell_setting     orthorhombic
_symmetry_space_group_name_H-M     'P 21 21 21'
_symmetry_space_group_name_Hall     'P 2ac 2ab'
loop_
    _symmetry_equiv_pos_as_xyz
    'x, y, z'
    '-x+1/2, -y, z+1/2'
    'x+1/2, -y+1/2, -z'
    '-x, y+1/2, -z+1/2'
_cell_length_a     8.9493(3)
_cell_length_b     16.8206(7)
_cell_length_c     23.7697(9)
_cell_angle_alpha     90.00
_cell_angle_beta     90.00
_cell_angle_gamma     90.00
_cell_volume     3578.1(2)
_cell_formula_units_Z     4
_cell_measurement_reflns_used     9878
_cell_measurement_theta_min     2.43
_cell_measurement_theta_max     26.61
_cell_measurement_temperature     180(2)
_exptl_crystal_description     'needle'
_exptl_crystal_colour     'yellow'
_exptl_crystal_size_max     0.48
_exptl_crystal_size_mid     0.11
_exptl_crystal_size_min     0.08
_exptl_crystal_density_diffrn     1.412
_exptl_crystal_density_meas     ?
_exptl_crystal_density_method     'not measured'
_exptl_crystal_F_000     1576
_exptl_absorpt_coefficient_mu     0.806
_exptl_absorpt_correction_type     multi-scan
_exptl_absorpt_process_details     '(SADABS; Bruker, 2007)'
_exptl_absorpt_correction_T_min     0.841
_exptl_absorpt_correction_T_max     1.0
_exptl_special_details
;
<b>NMR of 1,1'-bis(diphenylthiophosphino) 2-dimethylaminomethylferrocene 1H
NMR</b> ((p.p.m.), \d CDCl3): 7.7 (2<i>H</i>, m: Ph); 7.72--7.60 (6<i>H</i>,
m: Ph); 7.55--7.40 (8<i>H</i>, m: Ph); 7.40--7.30 (4<i>H</i>, m: Ph); 4.97
(1<i>H</i>, br s: Cp); 4.89 (1<i>H</i>, br s: Cp); 4.78 (1<i>H</i>, br s: Cp);
4.54 (1<i>H</i>, br s: Cp); 4.48 (1<i>H</i>, br s: Cp); 4.25 (1<i>H</i>, br s:
Cp); 3.97 (1<i>H</i>, br d(AB), J=10 Hz: CH2); 3.70 (1<i>H</i>, br s: Cp);
2.91 (1<i>H</i>, br d(AB), J=10 Hz: CH2); 1.88 (6<i>H</i>, s: CH3). <b>13 C
NMR</b> (\d (p.p.m.), CDCl3): 134.26 (d, JP---C=87.0 Hz: quat. Ph); 134.22 (d,
JP---C=88.3 Hz: quat. Ph); 134.0 (d, JP---C=87.0 Hz: quat. Ph); 133.3 (d,
JP---C=85.9 Hz: quat. Ph); 132.0 (d, JP---C=10.7 Hz: Ph); 131.9 (d,
JP---C=10.5 Hz: Ph);131.7 (d, JP---C=10.8 Hz: Ph); 131.41 (s, Ph); 131.37 (d,
JP---C=12.5 Hz: Ph); 131.3 (s, Ph); 131.2 (d, JP---C=2.9 Hz: Ph); 131.03 (d,
JP---C=2.5 Hz: Ph); 128.4 (d, JP---C=12.5 Hz: Ph); 128.2 (d, JP---C=12.5 Hz:
Ph); 128.0 (d, JP---C=12.4 Hz: Ph); 127.9 (d, JP---C=12.7 Hz: Ph); 77.9 (br s:
Cp); 76.8 (d, JP---C=10.1 Hz: Cp); 76.0 (d, JP---C=12.4 Hz: Cp); 75.8 (d,
JP---C=94 Hz: quat Cp); 75.6 (d, JP---C= 9.9 Hz: Cp); 75.3 (d, JP---C=12.3 Hz:
Cp); 73.9 (d, JP---C=12.1 Hz: Cp); 72.5 (br d, JP---C=8 Hz: Cp); 56.0 (CH2);
44.5 (N---CH3). <b>31P NMR</b> (\d (p.p.m.), CDCl3): 40.95; 40,56.
;
_diffrn_ambient_temperature     180(2)
_diffrn_radiation_type     MoK\a
_diffrn_radiation_wavelength     0.71073
_diffrn_radiation_source     'fine-focus sealed tube'
_diffrn_radiation_monochromator     graphite
_diffrn_measurement_device_type     'Bruker APEXII'
_diffrn_measurement_method     '\w and \f scans'
_diffrn_detector_area_resol_mean     ?
_diffrn_reflns_number     61147
_diffrn_reflns_av_R_equivalents     0.0397
_diffrn_reflns_av_sigmaI/netI     0.0302
_diffrn_reflns_theta_min     2.10
_diffrn_reflns_theta_max     27.06
_diffrn_reflns_theta_full     27.06
_diffrn_measured_fraction_theta_max     0.998
_diffrn_measured_fraction_theta_full     0.998
_diffrn_reflns_limit_h_min     -11
_diffrn_reflns_limit_h_max     11
_diffrn_reflns_limit_k_min     -21
_diffrn_reflns_limit_k_max     20
_diffrn_reflns_limit_l_min     -29
_diffrn_reflns_limit_l_max     30
_diffrn_standards_number     0
_diffrn_standards_interval_count     0
_diffrn_standards_interval_time     0
_diffrn_standards_decay_%     0
_refine_special_details
;
Refinement of <i>F</i>^2^ against ALL reflections. The weighted <i>R</i>-factor
<i>wR</i> and goodness of fit <i>S</i> are based on <i>F</i>^2^, conventional
<i>R</i>-factors <i>R</i> are based on <i>F</i>, with <i>F</i> set to zero for
negative <i>F</i>^2^. The threshold expression of <i>F</i>^2^ >
\s(<i>F</i>^2^) is used only for calculating <i>R</i>-factors(gt) <i>etc</i>.
and is not relevant to the choice of reflections for refinement.
<i>R</i>-factors based on <i>F</i>^2^ are statistically about twice as large
as those based on <i>F</i>, and <i>R</i>- factors based on ALL data will be
even larger.
;
_reflns_number_total     7854
_reflns_number_gt     7097
_reflns_threshold_expression     I>2\s(I)
_refine_ls_structure_factor_coef     Fsqd
_refine_ls_matrix_type     full
_refine_ls_R_factor_all     0.0477
_refine_ls_R_factor_gt     0.0419
_refine_ls_wR_factor_gt     0.1000
_refine_ls_wR_factor_ref     0.1021
_refine_ls_goodness_of_fit_ref     1.093
_refine_ls_restrained_S_all     1.093
_refine_ls_number_reflns     7854
_refine_ls_number_parameters     393
_refine_ls_number_restraints     0
_refine_ls_hydrogen_treatment     constr
_refine_ls_weighting_scheme     calc
_refine_ls_weighting_details
         'calc w=1/[\s^2^(Fo^2^)+(0.0472P)^2^+2.2997P] where P=(Fo^2^+2Fc^2^)/3'
_atom_sites_solution_hydrogens     geom
_atom_sites_solution_primary     direct
_atom_sites_solution_secondary     difmap
_refine_ls_shift/su_max     0.001
_refine_ls_shift/su_mean     0.000
_refine_diff_density_max     0.629
_refine_diff_density_min     -0.357
_refine_ls_extinction_method     none
_refine_ls_extinction_coef     ?
_refine_ls_abs_structure_details     'Flack (1983), 3441 Friedel pairs'
_refine_ls_abs_structure_Flack     0.043(16)
loop_
    _atom_type_symbol
    _atom_type_description
    _atom_type_scat_dispersion_real
    _atom_type_scat_dispersion_imag
    _atom_type_scat_source
    'C' 'C' 0.0033 0.0016
                         'International Tables Vol C Tables 4.2.6.8 and 6.1.1.4'
    'H' 'H' 0.0000 0.0000
                         'International Tables Vol C Tables 4.2.6.8 and 6.1.1.4'
    'N' 'N' 0.0061 0.0033
                         'International Tables Vol C Tables 4.2.6.8 and 6.1.1.4'
    'P' 'P' 0.1023 0.0942
                         'International Tables Vol C Tables 4.2.6.8 and 6.1.1.4'
    'S' 'S' 0.1246 0.1234
                         'International Tables Vol C Tables 4.2.6.8 and 6.1.1.4'
    'Fe' 'Fe' 0.3463 0.8444
                         'International Tables Vol C Tables 4.2.6.8 and 6.1.1.4'
_computing_data_collection     'APEX2 (Bruker, 2007)'
_computing_cell_refinement     'SAINT (Bruker, 2007)'
_computing_data_reduction     'SAINT (Bruker, 2007)'
_computing_structure_solution     'SIR97 (Altomare <i>et al.</i>, 1999)'
_computing_structure_refinement     'SHELXL97 (Sheldrick, 2008)'
_computing_molecular_graphics
   'ORTEPIII (Burnett & Johnson, 1996) and ORTEP-3 for Windows (Farrugia, 1997)'
_computing_publication_material     'WinGX (Farrugia, 1999)'
loop_
    _atom_site_type_symbol
    _atom_site_label
    _atom_site_fract_x
    _atom_site_fract_y
    _atom_site_fract_z
    _atom_site_U_iso_or_equiv
    _atom_site_adp_type
    _atom_site_calc_flag
    _atom_site_refinement_flags
    _atom_site_occupancy
    _atom_site_symmetry_multiplicity
    _atom_site_disorder_assembly
    _atom_site_disorder_group
    Fe Fe1 0.48389(4) 0.00564(3) 0.606968(17) 0.03074(11) Uani d . 1 1 . .
    P P1 0.23725(8) 0.02734(5) 0.71861(3) 0.02852(17) Uani d . 1 1 . .
    P P6 0.73306(8) 0.07876(5) 0.50958(3) 0.02409(16) Uani d . 1 1 . .
    S S1 0.13593(10) 0.12190(5) 0.68974(4) 0.0406(2) Uani d . 1 1 . .
    S S6 0.89329(9) 0.00330(5) 0.52544(3) 0.03778(19) Uani d . 1 1 . .
    N N2 0.5450(5) 0.1520(2) 0.75679(14) 0.0686(11) Uani d . 1 1 . .
    C C1 0.4171(3) 0.0049(2) 0.68857(12) 0.0325(7) Uani d . 1 1 . .
    C C2 0.5410(3) 0.0577(2) 0.68079(13) 0.0362(8) Uani d . 1 1 . .
    C C3 0.6606(3) 0.0106(3) 0.66053(13) 0.0494(10) Uani d . 1 1 . .
    H H3 0.7580 0.0300 0.6525 0.059 Uiso calc R 1 1 . .
    C C4 0.6152(4) -0.0689(2) 0.65397(15) 0.0462(9) Uani d . 1 1 . .
    H H4 0.6740 -0.1116 0.6400 0.055 Uiso calc R 1 1 . .
    C C5 0.4652(4) -0.0730(2) 0.67230(14) 0.0417(8) Uani d . 1 1 . .
    H H5 0.4059 -0.1198 0.6736 0.050 Uiso calc R 1 1 . .
    C C6 0.5518(3) 0.04440(19) 0.52950(12) 0.0287(7) Uani d . 1 1 . .
    C C7 0.4279(3) 0.0909(2) 0.54986(13) 0.0335(7) Uani d . 1 1 . .
    H H7 0.4281 0.1465 0.5567 0.040 Uiso calc R 1 1 . .
    C C8 0.3061(3) 0.0388(2) 0.55776(14) 0.0419(9) Uani d . 1 1 . .
    H H8 0.2093 0.0541 0.5702 0.050 Uiso calc R 1 1 . .
    C C9 0.3500(4) -0.0390(2) 0.54446(15) 0.0464(9) Uani d . 1 1 . .
    H H9 0.2893 -0.0852 0.5468 0.056 Uiso calc R 1 1 . .
    C C10 0.5022(4) -0.0362(2) 0.52682(13) 0.0400(7) Uani d . 1 1 . .
    H H10 0.5607 -0.0804 0.5153 0.048 Uiso calc R 1 1 . .
    C C21 0.5416(4) 0.1420(2) 0.69626(16) 0.0479(9) Uani d . 1 1 . .
    H H21A 0.6301 0.1681 0.6795 0.057 Uiso calc R 1 1 . .
    H H21B 0.4511 0.1680 0.6809 0.057 Uiso calc R 1 1 . .
    C C22 0.6886(8) 0.1248(4) 0.7806(3) 0.119(3) Uani d . 1 1 . .
    H H22A 0.7709 0.1537 0.7626 0.178 Uiso calc R 1 1 . .
    H H22B 0.7003 0.0677 0.7738 0.178 Uiso calc R 1 1 . .
    H H22C 0.6899 0.1350 0.8212 0.178 Uiso calc R 1 1 . .
    C C23 0.5062(9) 0.2326(3) 0.7734(2) 0.111(3) Uani d . 1 1 . .
    H H23A 0.5025 0.2360 0.8146 0.166 Uiso calc R 1 1 . .
    H H23B 0.4082 0.2465 0.7578 0.166 Uiso calc R 1 1 . .
    H H23C 0.5816 0.2697 0.7591 0.166 Uiso calc R 1 1 . .
    C C111 0.2708(3) 0.03238(19) 0.79388(12) 0.0310(6) Uani d . 1 1 . .
    C C112 0.3919(3) -0.0059(2) 0.81862(13) 0.0402(7) Uani d . 1 1 . .
    H H112 0.4579 -0.0366 0.7961 0.048 Uiso calc R 1 1 . .
    C C113 0.4166(4) 0.0005(3) 0.87580(14) 0.0468(8) Uani d . 1 1 . .
    H H113 0.5002 -0.0254 0.8923 0.056 Uiso calc R 1 1 . .
    C C114 0.3207(4) 0.0441(2) 0.90904(15) 0.0482(9) Uani d . 1 1 . .
    H H114 0.3378 0.0483 0.9484 0.058 Uiso calc R 1 1 . .
    C C115 0.1988(4) 0.0818(2) 0.88471(14) 0.0446(8) Uani d . 1 1 . .
    H H115 0.1323 0.1119 0.9074 0.053 Uiso calc R 1 1 . .
    C C116 0.1741(4) 0.0757(2) 0.82769(13) 0.0362(7) Uani d . 1 1 . .
    H H116 0.0901 0.1015 0.8114 0.043 Uiso calc R 1 1 . .
    C C121 0.1326(3) -0.06366(19) 0.70677(13) 0.0327(7) Uani d . 1 1 . .
    C C122 0.0559(4) -0.0718(2) 0.65611(15) 0.0382(8) Uani d . 1 1 . .
    H H122 0.0545 -0.0291 0.6300 0.046 Uiso calc R 1 1 . .
    C C123 -0.0181(4) -0.1416(2) 0.64376(17) 0.0473(9) Uani d . 1 1 . .
    H H123 -0.0661 -0.1477 0.6084 0.057 Uiso calc R 1 1 . .
    C C124 -0.0227(5) -0.2024(2) 0.68224(19) 0.0554(10) Uani d . 1 1 . .
    H H124 -0.0775 -0.2494 0.6742 0.067 Uiso calc R 1 1 . .
    C C125 0.0515(5) -0.1951(2) 0.73201(18) 0.0531(10) Uani d . 1 1 . .
    H H125 0.0490 -0.2376 0.7583 0.064 Uiso calc R 1 1 . .
    C C126 0.1312(4) -0.1260(2) 0.74514(15) 0.0437(8) Uani d . 1 1 . .
    H H126 0.1836 -0.1218 0.7798 0.052 Uiso calc R 1 1 . .
    C C611 0.7596(3) 0.17580(17) 0.54128(11) 0.0254(6) Uani d . 1 1 . .
    C C612 0.8712(3) 0.18721(19) 0.58077(12) 0.0294(6) Uani d . 1 1 . .
    H H612 0.9324 0.1439 0.5920 0.035 Uiso calc R 1 1 . .
    C C613 0.8938(3) 0.2616(2) 0.60395(14) 0.0384(7) Uani d . 1 1 . .
    H H613 0.9703 0.2691 0.6312 0.046 Uiso calc R 1 1 . .
    C C614 0.8055(4) 0.3256(2) 0.58777(13) 0.0386(8) Uani d . 1 1 . .
    H H614 0.8216 0.3767 0.6037 0.046 Uiso calc R 1 1 . .
    C C615 0.6936(4) 0.3142(2) 0.54805(14) 0.0362(7) Uani d . 1 1 . .
    H H615 0.6327 0.3578 0.5370 0.043 Uiso calc R 1 1 . .
    C C616 0.6703(3) 0.24041(18) 0.52467(12) 0.0302(6) Uani d . 1 1 . .
    H H616 0.5940 0.2331 0.4974 0.036 Uiso calc R 1 1 . .
    C C621 0.7209(3) 0.09785(17) 0.43468(11) 0.0251(6) Uani d . 1 1 . .
    C C622 0.8041(4) 0.1585(2) 0.41042(13) 0.0357(7) Uani d . 1 1 . .
    H H622 0.8578 0.1947 0.4335 0.043 Uiso calc R 1 1 . .
    C C623 0.8085(4) 0.1661(2) 0.35233(14) 0.0438(9) Uani d . 1 1 . .
    H H623 0.8661 0.2075 0.3359 0.053 Uiso calc R 1 1 . .
    C C624 0.7316(4) 0.1151(2) 0.31833(13) 0.0414(8) Uani d . 1 1 . .
    H H624 0.7366 0.1206 0.2786 0.050 Uiso calc R 1 1 . .
    C C625 0.6461(4) 0.0553(2) 0.34214(14) 0.0427(8) Uani d . 1 1 . .
    H H625 0.5918 0.0198 0.3187 0.051 Uiso calc R 1 1 . .
    C C626 0.6398(3) 0.0471(2) 0.39988(13) 0.0359(7) Uani d . 1 1 . .
    H H626 0.5796 0.0065 0.4160 0.043 Uiso calc R 1 1 . .
    C CT1 0.5398 -0.0138 0.6712 0.010 Uiso d P 0.00 1 . .
    C CT2 0.4276 0.0198 0.5417 0.010 Uiso d P 0.00 1 . .
    C CT3 0.7251 0.1066 0.3763 0.010 Uiso d P 0.00 1 . .
loop_
    _atom_site_aniso_label
    _atom_site_aniso_U_11
    _atom_site_aniso_U_22
    _atom_site_aniso_U_33
    _atom_site_aniso_U_12
    _atom_site_aniso_U_13
    _atom_site_aniso_U_23
    Fe1 0.0273(2) 0.0402(3) 0.0247(2) 0.00255(18) 0.00526(16) 0.01199(19)
    P1 0.0269(3) 0.0326(4) 0.0260(4) 0.0068(3) 0.0028(3) 0.0074(3)
    P6 0.0225(3) 0.0311(4) 0.0186(3) 0.0000(3) 0.0010(3) 0.0037(3)
    S1 0.0450(5) 0.0375(5) 0.0393(5) 0.0162(4) -0.0074(4) 0.0079(4)
    S6 0.0392(4) 0.0435(5) 0.0306(4) 0.0150(4) 0.0001(3) 0.0075(4)
    N2 0.111(3) 0.052(2) 0.0427(19) -0.009(2) -0.021(2) 0.0029(16)
    C1 0.0314(14) 0.0435(18) 0.0228(14) 0.0099(14) 0.0040(11) 0.0127(15)
    C2 0.0288(15) 0.056(2) 0.0233(15) -0.0050(14) -0.0038(12) 0.0097(14)
    C3 0.0232(14) 0.096(3) 0.0294(16) 0.0046(18) 0.0022(12) 0.014(2)
    C4 0.0409(19) 0.055(2) 0.042(2) 0.0176(18) 0.0139(16) 0.0223(17)
    C5 0.0449(19) 0.0435(19) 0.0366(18) 0.0204(16) 0.0156(15) 0.0192(15)
    C6 0.0274(14) 0.0397(18) 0.0190(14) -0.0062(12) 0.0039(11) 0.0055(13)
    C7 0.0269(14) 0.047(2) 0.0269(15) 0.0016(13) -0.0022(12) 0.0104(14)
    C8 0.0242(14) 0.070(3) 0.0315(18) -0.0044(15) -0.0011(13) 0.0151(17)
    C9 0.0457(19) 0.058(2) 0.0356(19) -0.0232(18) 0.0044(15) 0.0052(17)
    C10 0.0461(19) 0.0458(19) 0.0281(16) -0.0050(16) 0.0030(14) -0.0014(14)
    C21 0.053(2) 0.049(2) 0.042(2) -0.0101(17) -0.0031(17) 0.0139(17)
    C22 0.142(6) 0.097(4) 0.117(5) -0.001(4) -0.085(5) 0.003(4)
    C23 0.211(8) 0.043(3) 0.078(4) -0.018(4) -0.048(5) -0.009(2)
    C111 0.0295(14) 0.0384(17) 0.0251(14) 0.0022(13) 0.0053(11) 0.0100(12)
    C112 0.0368(15) 0.056(2) 0.0275(15) 0.0090(17) 0.0019(12) 0.0102(16)
    C113 0.0436(17) 0.063(2) 0.0338(17) 0.0012(18) -0.0049(14) 0.0122(18)
    C114 0.053(2) 0.065(2) 0.0275(17) -0.0119(19) 0.0057(15) 0.0090(16)
    C115 0.0446(18) 0.056(2) 0.0331(18) 0.0014(16) 0.0114(15) -0.0032(16)
    C116 0.0375(16) 0.0403(18) 0.0307(16) 0.0070(14) 0.0034(13) 0.0024(14)
    C121 0.0307(15) 0.0344(17) 0.0331(16) 0.0113(13) 0.0077(12) 0.0060(13)
    C122 0.0312(16) 0.043(2) 0.0400(19) 0.0041(14) -0.0006(13) 0.0139(16)
    C123 0.043(2) 0.046(2) 0.053(2) 0.0045(17) -0.0012(17) -0.0062(17)
    C124 0.056(2) 0.042(2) 0.068(3) -0.0078(18) 0.016(2) -0.0063(19)
    C125 0.072(3) 0.032(2) 0.055(2) 0.0017(18) 0.024(2) 0.0088(17)
    C126 0.058(2) 0.0350(18) 0.0384(19) 0.0098(17) 0.0115(16) 0.0066(15)
    C611 0.0224(13) 0.0321(15) 0.0216(13) -0.0020(12) 0.0030(11) 0.0028(11)
    C612 0.0263(14) 0.0411(18) 0.0207(14) -0.0001(13) 0.0015(11) 0.0030(12)
    C613 0.0309(15) 0.058(2) 0.0269(16) -0.0094(15) -0.0011(13) -0.0027(15)
    C614 0.0397(18) 0.045(2) 0.0312(17) -0.0076(15) 0.0041(13) -0.0086(15)
    C615 0.0323(16) 0.0357(18) 0.0404(18) -0.0003(13) 0.0070(13) 0.0062(15)
    C616 0.0286(14) 0.0381(17) 0.0239(14) 0.0016(13) -0.0012(12) 0.0007(13)
    C621 0.0233(13) 0.0324(16) 0.0197(13) 0.0063(11) 0.0023(10) 0.0007(11)
    C622 0.0410(18) 0.0376(18) 0.0285(16) -0.0057(14) 0.0035(13) 0.0043(14)
    C623 0.050(2) 0.050(2) 0.0310(17) 0.0018(17) 0.0107(15) 0.0144(16)
    C624 0.0448(18) 0.056(2) 0.0234(15) 0.0127(17) 0.0026(14) 0.0063(15)
    C625 0.0418(19) 0.059(2) 0.0277(17) -0.0059(16) -0.0037(14) -0.0033(15)
    C626 0.0334(15) 0.0462(19) 0.0281(16) -0.0073(14) 0.0018(13) -0.0036(14)
_geom_special_details
;
All e.s.d.'s (except the e.s.d. in the dihedral angle between two l.s. planes)
are estimated using the full covariance matrix. The cell e.s.d.'s are taken
into account individually in the estimation of e.s.d.'s in distances, angles
and torsion angles; correlations between e.s.d.'s in cell parameters are only
used when they are defined by crystal symmetry. An approximate (isotropic)
treatment of cell e.s.d.'s is used for estimating e.s.d.'s involving l.s.
planes.
;
loop_
    _geom_bond_atom_site_label_1
    _geom_bond_atom_site_label_2
    _geom_bond_site_symmetry_2
    _geom_bond_distance
    _geom_bond_publ_flag
    Fe1 CT1 . 1.6401(4) ?
    Fe1 CT2 . 1.6488(4) ?
    Fe1 C2 . 2.027(3) ?
    Fe1 C1 . 2.030(3) ?
    Fe1 C3 . 2.032(3) ?
    Fe1 C7 . 2.037(3) ?
    Fe1 C10 . 2.038(3) ?
    Fe1 C6 . 2.046(3) ?
    Fe1 C5 . 2.046(3) ?
    Fe1 C4 . 2.050(3) ?
    Fe1 C9 . 2.051(4) ?
    Fe1 C8 . 2.052(3) ?
    P1 C1 . 1.800(3) ?
    P1 C111 . 1.816(3) ?
    P1 C121 . 1.816(3) ?
    P1 S1 . 1.9551(11) ?
    P6 C6 . 1.786(3) ?
    P6 C621 . 1.812(3) ?
    P6 C611 . 1.813(3) ?
    P6 S6 . 1.9519(11) ?
    N2 C21 . 1.449(5) ?
    N2 C23 . 1.454(6) ?
    N2 C22 . 1.477(7) ?
    C1 C2 . 1.432(4) ?
    C1 C5 . 1.433(5) ?
    C2 C3 . 1.417(5) ?
    C2 C21 . 1.464(5) ?
    C3 C4 . 1.406(6) ?
    C3 H3 . 0.9500 ?
    C4 C5 . 1.413(5) ?
    C4 H4 . 0.9500 ?
    C5 H5 . 0.9500 ?
    C6 C10 . 1.428(5) ?
    C6 C7 . 1.440(4) ?
    C7 C8 . 1.411(5) ?
    C7 H7 . 0.9500 ?
    C8 C9 . 1.403(6) ?
    C8 H8 . 0.9500 ?
    C9 C10 . 1.426(5) ?
    C9 H9 . 0.9500 ?
    C10 H10 . 0.9500 ?
    C21 H21A . 0.9900 ?
    C21 H21B . 0.9900 ?
    C22 H22A . 0.9800 ?
    C22 H22B . 0.9800 ?
    C22 H22C . 0.9800 ?
    C23 H23A . 0.9800 ?
    C23 H23B . 0.9800 ?
    C23 H23C . 0.9800 ?
    C111 C116 . 1.388(4) ?
    C111 C112 . 1.391(4) ?
    C112 C113 . 1.381(4) ?
    C112 H112 . 0.9500 ?
    C113 C114 . 1.378(5) ?
    C113 H113 . 0.9500 ?
    C114 C115 . 1.388(5) ?
    C114 H114 . 0.9500 ?
    C115 C116 . 1.377(5) ?
    C115 H115 . 0.9500 ?
    C116 H116 . 0.9500 ?
    C121 C126 . 1.390(5) ?
    C121 C122 . 1.393(5) ?
    C122 C123 . 1.379(5) ?
    C122 H122 . 0.9500 ?
    C123 C124 . 1.373(6) ?
    C123 H123 . 0.9500 ?
    C124 C125 . 1.362(6) ?
    C124 H124 . 0.9500 ?
    C125 C126 . 1.399(6) ?
    C125 H125 . 0.9500 ?
    C126 H126 . 0.9500 ?
    C611 C612 . 1.384(4) ?
    C611 C616 . 1.406(4) ?
    C612 C613 . 1.382(5) ?
    C612 H612 . 0.9500 ?
    C613 C614 . 1.389(5) ?
    C613 H613 . 0.9500 ?
    C614 C615 . 1.389(5) ?
    C614 H614 . 0.9500 ?
    C615 C616 . 1.377(5) ?
    C615 H615 . 0.9500 ?
    C616 H616 . 0.9500 ?
    C621 C622 . 1.388(4) ?
    C621 C626 . 1.393(4) ?
    C622 C623 . 1.387(5) ?
    C622 H622 . 0.9500 ?
    C623 C624 . 1.364(5) ?
    C623 H623 . 0.9500 ?
    C624 C625 . 1.385(5) ?
    C624 H624 . 0.9500 ?
    C625 C626 . 1.381(5) ?
    C625 H625 . 0.9500 ?
    C626 H626 . 0.9500 ?
loop_
    _geom_angle_atom_site_label_1
    _geom_angle_atom_site_label_2
    _geom_angle_atom_site_label_3
    _geom_angle_site_symmetry_1
    _geom_angle_site_symmetry_3
    _geom_angle
    _geom_angle_publ_flag
    CT1 Fe1 CT2 . . 176.82(3) ?
    CT1 Fe1 C2 . . 37.12(10) ?
    CT2 Fe1 C2 . . 146.06(10) ?
    CT1 Fe1 C1 . . 36.75(8) ?
    CT2 Fe1 C1 . . 144.12(8) ?
    C2 Fe1 C1 . . 41.36(13) ?
    CT1 Fe1 C3 . . 35.63(9) ?
    CT2 Fe1 C3 . . 145.24(9) ?
    C2 Fe1 C3 . . 40.86(14) ?
    C1 Fe1 C3 . . 68.34(12) ?
    CT1 Fe1 C7 . . 146.69(10) ?
    CT2 Fe1 C7 . . 36.50(10) ?
    C2 Fe1 C7 . . 109.57(14) ?
    C1 Fe1 C7 . . 124.64(13) ?
    C3 Fe1 C7 . . 125.46(16) ?
    CT1 Fe1 C10 . . 141.04(11) ?
    CT2 Fe1 C10 . . 36.33(10) ?
    C2 Fe1 C10 . . 159.80(13) ?
    C1 Fe1 C10 . . 156.23(14) ?
    C3 Fe1 C10 . . 122.50(14) ?
    C7 Fe1 C10 . . 68.88(14) ?
    CT1 Fe1 C6 . . 144.19(8) ?
    CT2 Fe1 C6 . . 36.65(8) ?
    C2 Fe1 C6 . . 124.52(12) ?
    C1 Fe1 C6 . . 161.71(14) ?
    C3 Fe1 C6 . . 108.63(12) ?
    C7 Fe1 C6 . . 41.32(12) ?
    C10 Fe1 C6 . . 40.94(13) ?
    CT1 Fe1 C5 . . 35.88(12) ?
    CT2 Fe1 C5 . . 141.48(12) ?
    C2 Fe1 C5 . . 69.07(15) ?
    C1 Fe1 C5 . . 41.15(14) ?
    C3 Fe1 C5 . . 67.34(16) ?
    C7 Fe1 C5 . . 160.11(13) ?
    C10 Fe1 C5 . . 119.54(15) ?
    C6 Fe1 C5 . . 155.96(13) ?
    CT1 Fe1 C4 . . 36.47(11) ?
    CT2 Fe1 C4 . . 140.93(11) ?
    C2 Fe1 C4 . . 69.38(15) ?
    C1 Fe1 C4 . . 69.18(13) ?
    C3 Fe1 C4 . . 40.30(17) ?
    C7 Fe1 C4 . . 159.20(13) ?
    C10 Fe1 C4 . . 104.61(15) ?
    C6 Fe1 C4 . . 121.01(13) ?
    C5 Fe1 C4 . . 40.36(13) ?
    CT1 Fe1 C9 . . 141.26(10) ?
    CT2 Fe1 C9 . . 36.16(10) ?
    C2 Fe1 C9 . . 158.85(14) ?
    C1 Fe1 C9 . . 121.19(13) ?
    C3 Fe1 C9 . . 157.44(17) ?
    C7 Fe1 C9 . . 68.37(15) ?
    C10 Fe1 C9 . . 40.83(14) ?
    C6 Fe1 C9 . . 68.80(12) ?
    C5 Fe1 C9 . . 105.38(16) ?
    C4 Fe1 C9 . . 120.38(17) ?
    CT1 Fe1 C8 . . 145.23(9) ?
    CT2 Fe1 C8 . . 35.66(9) ?
    C2 Fe1 C8 . . 124.85(15) ?
    C1 Fe1 C8 . . 108.53(12) ?
    C3 Fe1 C8 . . 161.71(18) ?
    C7 Fe1 C8 . . 40.37(13) ?
    C10 Fe1 C8 . . 67.88(15) ?
    C6 Fe1 C8 . . 68.33(12) ?
    C5 Fe1 C8 . . 123.01(14) ?
    C4 Fe1 C8 . . 157.15(16) ?
    C9 Fe1 C8 . . 39.98(15) ?
    C1 P1 C111 . . 104.65(13) ?
    C1 P1 C121 . . 102.87(15) ?
    C111 P1 C121 . . 106.09(14) ?
    C1 P1 S1 . . 116.46(11) ?
    C111 P1 S1 . . 112.61(11) ?
    C121 P1 S1 . . 113.08(10) ?
    C6 P6 C621 . . 105.26(14) ?
    C6 P6 C611 . . 107.47(14) ?
    C621 P6 C611 . . 104.87(13) ?
    C6 P6 S6 . . 113.92(11) ?
    C621 P6 S6 . . 110.44(9) ?
    C611 P6 S6 . . 114.13(10) ?
    C21 N2 C23 . . 112.0(4) ?
    C21 N2 C22 . . 111.3(5) ?
    C23 N2 C22 . . 113.1(5) ?
    C2 C1 C5 . . 107.4(3) ?
    C2 C1 P1 . . 127.8(3) ?
    C5 C1 P1 . . 124.6(3) ?
    C2 C1 Fe1 . . 69.20(17) ?
    C5 C1 Fe1 . . 70.05(17) ?
    P1 C1 Fe1 . . 129.88(15) ?
    C3 C2 C1 . . 106.4(3) ?
    C3 C2 C21 . . 128.6(3) ?
    C1 C2 C21 . . 124.8(3) ?
    C3 C2 Fe1 . . 69.78(19) ?
    C1 C2 Fe1 . . 69.44(17) ?
    C21 C2 Fe1 . . 129.5(2) ?
    C4 C3 C2 . . 110.6(3) ?
    C4 C3 Fe1 . . 70.5(2) ?
    C2 C3 Fe1 . . 69.36(17) ?
    C4 C3 H3 . . 124.7 ?
    C2 C3 H3 . . 124.7 ?
    Fe1 C3 H3 . . 127.0 ?
    C3 C4 C5 . . 106.6(3) ?
    C3 C4 Fe1 . . 69.17(19) ?
    C5 C4 Fe1 . . 69.69(19) ?
    C3 C4 H4 . . 126.7 ?
    C5 C4 H4 . . 126.7 ?
    Fe1 C4 H4 . . 126.0 ?
    C4 C5 C1 . . 108.9(3) ?
    C4 C5 Fe1 . . 69.95(19) ?
    C1 C5 Fe1 . . 68.80(17) ?
    C4 C5 H5 . . 125.5 ?
    C1 C5 H5 . . 125.5 ?
    Fe1 C5 H5 . . 127.3 ?
    C10 C6 C7 . . 106.9(3) ?
    C10 C6 P6 . . 125.3(2) ?
    C7 C6 P6 . . 127.8(2) ?
    C10 C6 Fe1 . . 69.22(18) ?
    C7 C6 Fe1 . . 69.01(17) ?
    P6 C6 Fe1 . . 127.72(16) ?
    C8 C7 C6 . . 107.6(3) ?
    C8 C7 Fe1 . . 70.39(18) ?
    C6 C7 Fe1 . . 69.67(17) ?
    C8 C7 H7 . . 126.2 ?
    C6 C7 H7 . . 126.2 ?
    Fe1 C7 H7 . . 125.3 ?
    C9 C8 C7 . . 109.4(3) ?
    C9 C8 Fe1 . . 70.0(2) ?
    C7 C8 Fe1 . . 69.24(17) ?
    C9 C8 H8 . . 125.3 ?
    C7 C8 H8 . . 125.3 ?
    Fe1 C8 H8 . . 127.1 ?
    C8 C9 C10 . . 107.6(3) ?
    C8 C9 Fe1 . . 70.0(2) ?
    C10 C9 Fe1 . . 69.07(19) ?
    C8 C9 H9 . . 126.2 ?
    C10 C9 H9 . . 126.2 ?
    Fe1 C9 H9 . . 126.3 ?
    C9 C10 C6 . . 108.4(3) ?
    C9 C10 Fe1 . . 70.1(2) ?
    C6 C10 Fe1 . . 69.84(19) ?
    C9 C10 H10 . . 125.8 ?
    C6 C10 H10 . . 125.8 ?
    Fe1 C10 H10 . . 125.8 ?
    N2 C21 C2 . . 111.3(3) ?
    N2 C21 H21A . . 109.4 ?
    C2 C21 H21A . . 109.4 ?
    N2 C21 H21B . . 109.4 ?
    C2 C21 H21B . . 109.4 ?
    H21A C21 H21B . . 108.0 ?
    N2 C22 H22A . . 109.5 ?
    N2 C22 H22B . . 109.5 ?
    H22A C22 H22B . . 109.5 ?
    N2 C22 H22C . . 109.5 ?
    H22A C22 H22C . . 109.5 ?
    H22B C22 H22C . . 109.5 ?
    N2 C23 H23A . . 109.5 ?
    N2 C23 H23B . . 109.5 ?
    H23A C23 H23B . . 109.5 ?
    N2 C23 H23C . . 109.5 ?
    H23A C23 H23C . . 109.5 ?
    H23B C23 H23C . . 109.5 ?
    C116 C111 C112 . . 118.9(3) ?
    C116 C111 P1 . . 119.5(2) ?
    C112 C111 P1 . . 121.6(2) ?
    C113 C112 C111 . . 120.3(3) ?
    C113 C112 H112 . . 119.8 ?
    C111 C112 H112 . . 119.8 ?
    C114 C113 C112 . . 120.4(3) ?
    C114 C113 H113 . . 119.8 ?
    C112 C113 H113 . . 119.8 ?
    C113 C114 C115 . . 119.6(3) ?
    C113 C114 H114 . . 120.2 ?
    C115 C114 H114 . . 120.2 ?
    C116 C115 C114 . . 120.2(3) ?
    C116 C115 H115 . . 119.9 ?
    C114 C115 H115 . . 119.9 ?
    C115 C116 C111 . . 120.6(3) ?
    C115 C116 H116 . . 119.7 ?
    C111 C116 H116 . . 119.7 ?
    C126 C121 C122 . . 119.2(3) ?
    C126 C121 P1 . . 122.6(3) ?
    C122 C121 P1 . . 118.1(2) ?
    C123 C122 C121 . . 120.3(3) ?
    C123 C122 H122 . . 119.9 ?
    C121 C122 H122 . . 119.9 ?
    C124 C123 C122 . . 120.4(4) ?
    C124 C123 H123 . . 119.8 ?
    C122 C123 H123 . . 119.8 ?
    C125 C124 C123 . . 119.8(4) ?
    C125 C124 H124 . . 120.1 ?
    C123 C124 H124 . . 120.1 ?
    C124 C125 C126 . . 121.2(4) ?
    C124 C125 H125 . . 119.4 ?
    C126 C125 H125 . . 119.4 ?
    C121 C126 C125 . . 119.0(4) ?
    C121 C126 H126 . . 120.5 ?
    C125 C126 H126 . . 120.5 ?
    C612 C611 C616 . . 119.6(3) ?
    C612 C611 P6 . . 120.1(2) ?
    C616 C611 P6 . . 120.3(2) ?
    C613 C612 C611 . . 120.1(3) ?
    C613 C612 H612 . . 120.0 ?
    C611 C612 H612 . . 120.0 ?
    C612 C613 C614 . . 120.5(3) ?
    C612 C613 H613 . . 119.7 ?
    C614 C613 H613 . . 119.7 ?
    C613 C614 C615 . . 119.5(3) ?
    C613 C614 H614 . . 120.3 ?
    C615 C614 H614 . . 120.3 ?
    C616 C615 C614 . . 120.5(3) ?
    C616 C615 H615 . . 119.8 ?
    C614 C615 H615 . . 119.8 ?
    C615 C616 C611 . . 119.9(3) ?
    C615 C616 H616 . . 120.1 ?
    C611 C616 H616 . . 120.1 ?
    C622 C621 C626 . . 118.9(3) ?
    C622 C621 P6 . . 120.4(2) ?
    C626 C621 P6 . . 120.4(2) ?
    C623 C622 C621 . . 119.7(3) ?
    C623 C622 H622 . . 120.1 ?
    C621 C622 H622 . . 120.1 ?
    C624 C623 C622 . . 121.2(3) ?
    C624 C623 H623 . . 119.4 ?
    C622 C623 H623 . . 119.4 ?
    C623 C624 C625 . . 119.6(3) ?
    C623 C624 H624 . . 120.2 ?
    C625 C624 H624 . . 120.2 ?
    C626 C625 C624 . . 120.1(3) ?
    C626 C625 H625 . . 120.0 ?
    C624 C625 H625 . . 120.0 ?
    C625 C626 C621 . . 120.5(3) ?
    C625 C626 H626 . . 119.7 ?
    C621 C626 H626 . . 119.7 ?
loop_
    _geom_torsion_atom_site_label_1
    _geom_torsion_atom_site_label_2
    _geom_torsion_atom_site_label_3
    _geom_torsion_atom_site_label_4
    _geom_torsion_site_symmetry_1
    _geom_torsion_site_symmetry_2
    _geom_torsion_site_symmetry_3
    _geom_torsion_site_symmetry_4
    _geom_torsion
    _geom_torsion_publ_flag
    C1 CT1 CT2 C8 . . . . 0.3(3) ?
    C2 CT1 CT2 C7 . . . . 0.1(2) ?
    C3 CT1 CT2 C6 . . . . 0.6(3) ?
    C4 CT1 CT2 C10 . . . . 1.0(2) ?
    C5 CT1 CT2 C9 . . . . 1.8(2) ?
    C1 C2 C21 N2 . . . . 71.2(4) ?
    C3 C2 C21 N2 . . . . -102.8(4) ?
loop_
    _geom_hbond_atom_site_label_D
    _geom_hbond_atom_site_label_H
    _geom_hbond_atom_site_label_A
    _geom_hbond_site_symmetry_A
    _geom_hbond_distance_DH
    _geom_hbond_distance_HA
    _geom_hbond_distance_DA
    _geom_hbond_angle_DHA
    C612 H612 S6 . 0.95 2.87 3.367(3) 114.1
    C113 H113 CT3 2_655 0.95 2.84 3.678(4) 147.9
_iucr_refine_instructions_details
;
TITL EMF1P1 in P2(1)2(1)2(1)
CELL  0.71073   8.9493  16.8206  23.7697   90.000   90.000   90.000
ZERR     4.00   0.0003   0.0007   0.0009    0.000    0.000    0.000
LATT  -1
SYMM  1/2 - X, - Y, 1/2 + Z
SYMM  1/2 + X, 1/2 - Y, - Z
SYMM  - X, 1/2 + Y, 1/2 - Z
SFAC  C    H    N    P    S    FE   CL
UNIT  148  140  4    8    8    4    0
MERG   2
OMIT     0   1   1
OMIT     0   3   1
OMIT     0   0   2
OMIT     0   1   3
OMIT     0   0   4
OMIT     1   0   2
FREE CT1 C1 CT1 C2 CT1 C3 CT1 C4 CT1 C5
FREE CT2 C6 CT2 C7 CT2 C8 CT2 C9 CT2 C10
FREE CT3 C621 CT3 C622 CT3 C623 CT3 C624 CT3 C625 CT3 C626
CONF  C1 CT1 CT2 C8
CONF  C2 CT1 CT2 C7
CONF  C3 CT1 CT2 C6
CONF  C4 CT1 CT2 C10
CONF  C5 CT1 CT2 C9
CONF  C1 C2 C21 N2
CONF  C3 C2 C21 N2
CONF  P1 CT1 CT2 P6
MPLA N2 C2 C21
MPLA C1 C2 C3 C4 C5
EQIV $1 3/2-x, -y, 1/2+z
HTAB C612 S6
HTAB C113 Ct3_$1
FMAP   2
PLAN   25
ACTA
BOND   $H
L.S.   4
TEMP   -93.00
WGHT    0.047000    2.310400
FVAR       3.18962   0.69778   0.26613   0.22782
FE1   6    0.483891    0.005638    0.606968    11.00000    0.02727    0.04021 =
         0.02473    0.01199    0.00526    0.00255
P1    4    0.237250    0.027344    0.718613    11.00000    0.02693    0.03263 =
         0.02601    0.00738    0.00284    0.00679
P6    4    0.733056    0.078765    0.509575    11.00000    0.02254    0.03113 =
         0.01861    0.00374    0.00104    0.00002
S1    5    0.135934    0.121896    0.689742    11.00000    0.04499    0.03748 =
         0.03931    0.00787   -0.00737    0.01624
S6    5    0.893293    0.003295    0.525436    11.00000    0.03918    0.04351 =
         0.03064    0.00750    0.00008    0.01502
N2    3    0.545002    0.152035    0.756785    11.00000    0.11061    0.05245 =
         0.04269    0.00293   -0.02076   -0.00868
C1    1    0.417059    0.004932    0.688565    11.00000    0.03138    0.04346 =
         0.02281    0.01274    0.00402    0.00986
C2    1    0.540962    0.057706    0.680789    11.00000    0.02875    0.05645 =
         0.02328    0.00969   -0.00384   -0.00497
C3    1    0.660619    0.010594    0.660528    11.00000    0.02318    0.09568 =
         0.02942    0.01405    0.00220    0.00456
AFIX  43
H3    2    0.757993    0.030004    0.652488    11.00000   -1.20000
AFIX   0
C4    1    0.615217   -0.068904    0.653971    11.00000    0.04092    0.05538 =
         0.04243    0.02230    0.01390    0.01763
AFIX  43
H4    2    0.673961   -0.111569    0.639950    11.00000   -1.20000
AFIX   0
C5    1    0.465197   -0.072972    0.672299    11.00000    0.04493    0.04347 =
         0.03658    0.01920    0.01557    0.02042
AFIX  43
H5    2    0.405888   -0.119776    0.673619    11.00000   -1.20000
AFIX   0
C6    1    0.551829    0.044403    0.529503    11.00000    0.02743    0.03971 =
         0.01901    0.00548    0.00390   -0.00622
C7    1    0.427902    0.090868    0.549856    11.00000    0.02688    0.04671 =
         0.02695    0.01043   -0.00221    0.00164
AFIX  43
H7    2    0.428144    0.146508    0.556717    11.00000   -1.20000
AFIX   0
C8    1    0.306086    0.038797    0.557761    11.00000    0.02416    0.07020 =
         0.03147    0.01511   -0.00109   -0.00445
AFIX  43
H8    2    0.209344    0.054073    0.570163    11.00000   -1.20000
AFIX   0
C9    1    0.349989   -0.039023    0.544465    11.00000    0.04566    0.05808 =
         0.03556    0.00516    0.00441   -0.02317
AFIX  43
H9    2    0.289304   -0.085245    0.546791    11.00000   -1.20000
AFIX   0
C10   1    0.502239   -0.036195    0.526821    11.00000    0.04613    0.04584 =
         0.02811   -0.00145    0.00298   -0.00501
AFIX  43
H10   2    0.560701   -0.080412    0.515253    11.00000   -1.20000
AFIX   0
C21   1    0.541587    0.141969    0.696259    11.00000    0.05265    0.04918 =
         0.04181    0.01390   -0.00314   -0.01013
AFIX  23
H21A  2    0.630069    0.168122    0.679454    11.00000   -1.20000
H21B  2    0.451116    0.167968    0.680898    11.00000   -1.20000
AFIX   0
C22   1    0.688606    0.124821    0.780589    11.00000    0.14232    0.09737 =
         0.11708    0.00275   -0.08547   -0.00059
AFIX 137
H22A  2    0.770889    0.153692    0.762625    11.00000   -1.50000
H22B  2    0.700305    0.067703    0.773758    11.00000   -1.50000
H22C  2    0.689912    0.135012    0.821180    11.00000   -1.50000
AFIX   0
C23   1    0.506169    0.232616    0.773416    11.00000    0.21125    0.04301 =
         0.07759   -0.00882   -0.04835   -0.01793
AFIX 137
H23A  2    0.502505    0.235995    0.814553    11.00000   -1.50000
H23B  2    0.408205    0.246508    0.757834    11.00000   -1.50000
H23C  2    0.581623    0.269655    0.759071    11.00000   -1.50000
AFIX   0
C111  1    0.270763    0.032383    0.793875    11.00000    0.02953    0.03844 =
         0.02513    0.00998    0.00531    0.00223
C112  1    0.391905   -0.005899    0.818624    11.00000    0.03680    0.05642 =
         0.02751    0.01018    0.00186    0.00903
AFIX  43
H112  2    0.457947   -0.036563    0.796080    11.00000   -1.20000
AFIX   0
C113  1    0.416614    0.000462    0.875804    11.00000    0.04358    0.06288 =
         0.03384    0.01222   -0.00494    0.00115
AFIX  43
H113  2    0.500199   -0.025375    0.892318    11.00000   -1.20000
AFIX   0
C114  1    0.320664    0.044093    0.909043    11.00000    0.05263    0.06455 =
         0.02749    0.00901    0.00566   -0.01189
AFIX  43
H114  2    0.337846    0.048329    0.948369    11.00000   -1.20000
AFIX   0
C115  1    0.198820    0.081788    0.884706    11.00000    0.04463    0.05597 =
         0.03314   -0.00321    0.01139    0.00137
AFIX  43
H115  2    0.132284    0.111856    0.907446    11.00000   -1.20000
AFIX   0
C116  1    0.174084    0.075734    0.827690    11.00000    0.03750    0.04031 =
         0.03073    0.00242    0.00340    0.00699
AFIX  43
H116  2    0.090117    0.101451    0.811357    11.00000   -1.20000
AFIX   0
C121  1    0.132629   -0.063662    0.706768    11.00000    0.03074    0.03443 =
         0.03307    0.00598    0.00767    0.01134
C122  1    0.055877   -0.071827    0.656107    11.00000    0.03121    0.04350 =
         0.04002    0.01394   -0.00056    0.00414
AFIX  43
H122  2    0.054452   -0.029130    0.629950    11.00000   -1.20000
AFIX   0
C123  1   -0.018056   -0.141630    0.643757    11.00000    0.04283    0.04560 =
         0.05342   -0.00619   -0.00122    0.00453
AFIX  43
H123  2   -0.066087   -0.147678    0.608373    11.00000   -1.20000
AFIX   0
C124  1   -0.022701   -0.202411    0.682244    11.00000    0.05620    0.04165 =
         0.06846   -0.00631    0.01637   -0.00777
AFIX  43
H124  2   -0.077467   -0.249439    0.674202    11.00000   -1.20000
AFIX   0
C125  1    0.051497   -0.195064    0.732015    11.00000    0.07173    0.03246 =
         0.05520    0.00884    0.02409    0.00174
AFIX  43
H125  2    0.049049   -0.237618    0.758277    11.00000   -1.20000
AFIX   0
C126  1    0.131215   -0.125994    0.745142    11.00000    0.05772    0.03501 =
         0.03844    0.00663    0.01154    0.00984
AFIX  43
H126  2    0.183612   -0.121751    0.779770    11.00000   -1.20000
AFIX   0
C611  1    0.759628    0.175804    0.541277    11.00000    0.02245    0.03213 =
         0.02164    0.00283    0.00299   -0.00199
C612  1    0.871243    0.187215    0.580775    11.00000    0.02631    0.04106 =
         0.02069    0.00297    0.00150   -0.00014
AFIX  43
H612  2    0.932420    0.143855    0.591970    11.00000   -1.20000
AFIX   0
C613  1    0.893796    0.261630    0.603948    11.00000    0.03087    0.05757 =
         0.02689   -0.00266   -0.00106   -0.00942
AFIX  43
H613  2    0.970272    0.269084    0.631160    11.00000   -1.20000
AFIX   0
C614  1    0.805537    0.325590    0.587766    11.00000    0.03968    0.04486 =
         0.03123   -0.00862    0.00410   -0.00762
AFIX  43
H614  2    0.821554    0.376667    0.603720    11.00000   -1.20000
AFIX   0
C615  1    0.693626    0.314247    0.548051    11.00000    0.03234    0.03574 =
         0.04043    0.00623    0.00698   -0.00030
AFIX  43
H615  2    0.632748    0.357775    0.536951    11.00000   -1.20000
AFIX   0
C616  1    0.670307    0.240414    0.524669    11.00000    0.02856    0.03810 =
         0.02392    0.00073   -0.00117    0.00161
AFIX  43
H616  2    0.594005    0.233139    0.497364    11.00000   -1.20000
AFIX   0
C621  1    0.720873    0.097854    0.434676    11.00000    0.02328    0.03244 =
         0.01967    0.00068    0.00229    0.00630
C622  1    0.804088    0.158510    0.410423    11.00000    0.04096    0.03764 =
         0.02851    0.00429    0.00350   -0.00572
AFIX  43
H622  2    0.857785    0.194688    0.433514    11.00000   -1.20000
AFIX   0
C623  1    0.808487    0.166059    0.352327    11.00000    0.04990    0.05041 =
         0.03095    0.01436    0.01073    0.00177
AFIX  43
H623  2    0.866075    0.207454    0.335921    11.00000   -1.20000
AFIX   0
C624  1    0.731584    0.115094    0.318331    11.00000    0.04480    0.05589 =
         0.02338    0.00627    0.00257    0.01275
AFIX  43
H624  2    0.736624    0.120614    0.278601    11.00000   -1.20000
AFIX   0
C625  1    0.646122    0.055257    0.342136    11.00000    0.04176    0.05875 =
         0.02774   -0.00329   -0.00365   -0.00586
AFIX  43
H625  2    0.591803    0.019788    0.318702    11.00000   -1.20000
AFIX   0
C626  1    0.639777    0.047095    0.399877    11.00000    0.03339    0.04616 =
         0.02808   -0.00360    0.00176   -0.00726
AFIX  43
H626  2    0.579612    0.006529    0.416006    11.00000   -1.20000
AFIX   0
CT1   1   10.539804    9.986249   10.671229    10.00000   10.01000
CT2   1   10.427608   10.019771   10.541681    10.00000   10.01000
CT3   1   10.725134   10.106635   10.376284    10.00000   10.01000
HKLF    4
REM  EMF1P1 in P2(1)2(1)2(1)
REM R1 =  0.0419 for   7097 Fo > 4sig(Fo)  and  0.0477 for all   7854 data
REM    393 parameters refined using      0 restraints
END
WGHT      0.0470      2.3107
REM Highest difference peak  0.629,  deepest hole -0.357,  1-sigma level  0.062
Q1    1   0.5009  0.0584  0.6131  11.00000  0.05    0.63
Q2    1   0.8001  0.0355  0.5236  11.00000  0.05    0.41
Q3    1   0.2189  0.0816  0.7082  11.00000  0.05    0.39
Q4    1   0.7504  0.1326  0.5176  11.00000  0.05    0.33
Q5    1   0.6924  0.0777  0.6635  11.00000  0.05    0.31
Q6    1   0.1652 -0.0202  0.7096  11.00000  0.05    0.29
Q7    1   0.5084 -0.0370  0.6884  11.00000  0.05    0.28
Q8    1   0.5930  0.0123  0.5988  11.00000  0.05    0.28
Q9    1   0.6337  0.0658  0.5232  11.00000  0.05    0.27
Q10   1   0.1622  0.0613  0.6883  11.00000  0.05    0.26
Q11   1   0.3820 -0.0141  0.6121  11.00000  0.05    0.26
Q12   1   0.2373 -0.1175  0.7585  11.00000  0.05    0.25
Q13   1   0.3781  0.0175  0.5984  11.00000  0.05    0.24
Q14   1   0.1380 -0.0682  0.6686  11.00000  0.05    0.23
Q15   1   0.6526 -0.0365  0.6828  11.00000  0.05    0.23
Q16   1   0.2403  0.0531  0.9400  11.00000  0.05    0.23
Q17   1   0.4364 -0.0815  0.5420  11.00000  0.05    0.23
Q18   1   0.4223 -0.0585  0.5321  11.00000  0.05    0.22
Q19   1   0.5311 -0.0537  0.5929  11.00000  0.05    0.22
Q20   1   0.5201 -0.0451  0.6316  11.00000  0.05    0.22
Q21   1   0.6335 -0.1167  0.5695  11.00000  0.05    0.22
Q22   1   0.2294  0.1167  0.8630  11.00000  0.05    0.22
Q23   1   0.4339 -0.0450  0.5680  11.00000  0.05    0.22
Q24   1   0.6493  0.0799  0.5966  11.00000  0.05    0.22
Q25   1   0.8659 -0.0331  0.5566  11.00000  0.05    0.21
;
loop_
    _platon_squeeze_void_nr
    _platon_squeeze_void_average_x
    _platon_squeeze_void_average_y
    _platon_squeeze_void_average_z
    _platon_squeeze_void_volume
    _platon_squeeze_void_count_electrons
    1 -0.012 0.250 0.000 245.7 82.2
    2 -0.028 0.750 0.500 245.7 82.1
_platon_squeeze_details
;
Some residual electron density were difficult to modelize and therefore, the
SQUEEZE function of PLATON (Spek, 2003) was used to eliminate the contribution
of the electron density in the solvent region from the intensity data, and the
solvent-free model was employed for the final refinement. There are two
cavities of 246 \%A^3^ per unitl cell. PLATON estimated that each cavity
contains 82 electrons which may correspond to two solvent molecules of
dichloromethane as suggested by chemical analyses.
;
data_global
_journal_date_recd_electronic     2012-05-11
_journal_date_accepted     2012-05-16
_journal_name_full     'Acta Crystallographica, Section E'
_journal_year     2012
_journal_volume     68
_journal_issue      6
_journal_page_first     m799
_journal_page_last     m800
_journal_paper_category     QM
_journal_paper_doi     10.1107/S1600536812022301
_journal_coeditor_code     IM2377
_publ_contact_author_name     'Daran Jean-Claude'
_publ_contact_author_address
;
Laboratoire de Chimie de Coordination
CNRS UPR8241
205, Route de Narbonne
TOULOUSE
31077
France
;
_publ_contact_author_email     daran@lcc-toulouse.fr
_publ_contact_author_fax     '33 (0)5 61 55 30 03'
_publ_contact_author_phone     '33 (0)5 61 33 31 74'
_publ_section_title
;
(<i>R</i>)-2-[(Dimethylamino)methyl]-1,1'-bis(diphenylphosphinothioyl)ferrocene
dichloromethane monosolvate
;
loop_
    _publ_author_name
    _publ_author_footnote
    _publ_author_address
    'Elisabeth Philippe' .
;
Laboratoire de Chimie de Coordination
CNRS UPR8241
205 route de Narbonne
Toulouse 31077
France
;
    'Eric Manoury' .
;
Laboratoire de Chimie de Coordination
CNRS UPR8241
205 route de Narbonne
Toulouse 31077
France
;
    'Jean-Claude Daran' .
;
Laboratoire de Chimie de Coordination
CNRS UPR8241
205 route de Narbonne
Toulouse 31077
France
;
