# Supplementary material for: (R)-2-[(Dimethyl­amino)­meth­yl]-1,1′-bis­(diphenyl­phosphinothio­yl)ferrocene dichloromethane monsolvate
Source: Acta Crystallogr Sect E Struct Rep Online. 2012 May 26;68(Pt 6):m799–800. doi: 10.1107/S1600536812022301 (PMC3379127; doi:10.1107/S1600536812022301)
Supplement: Supplementary file 2 [file e-68-0m799-Isup2.hkl]

# 
# h,k,l, Fc-squared, Fo-squared, sigma(Fo-squared) and status flag 
# 
data_I
_shelx_title ' EMF1P1 in P2(1)2(1)2(1)' 
_shelx_refln_list_code          4 
_shelx_F_calc_maximum      405.97 
_exptl_crystal_F_000      1408.00 
_reflns_d_resolution_high  0.7811 
 
loop_ 
 _symmetry_equiv_pos_as_xyz 
 'x, y, z' 
 '-x+1/2, -y, z+1/2' 
 'x+1/2, -y+1/2, -z' 
 '-x, y+1/2, -z+1/2' 
 
_cell_length_a     8.9493 
_cell_length_b    16.8206 
_cell_length_c    23.7697 
_cell_angle_alpha  90.000 
_cell_angle_beta   90.000 
_cell_angle_gamma  90.000 
 
_shelx_F_squared_multiplier     1.000 
 
loop_ 
 _refln_index_h 
 _refln_index_k 
 _refln_index_l 
 _refln_F_squared_calc 
 _refln_F_squared_meas 
 _refln_F_squared_sigma 
 _refln_observed_status 
   2   0   0        7.88       17.59      4.89 o 
   4   0   0     2675.92     2565.89     61.28 o 
   6   0   0       73.31       99.18     12.79 o 
   8   0   0     3514.27     3573.45     69.94 o 
  10   0   0       20.45       16.30     24.32 o 
   1   1   0     2713.71     3227.46     19.33 o 
   2   1   0      406.88      318.50      8.77 o 
   3   1   0      791.71      833.29     10.34 o 
   4   1   0      296.97      368.65      7.23 o 
   5   1   0      134.38      136.22     10.69 o 
   6   1   0      355.09      346.61     10.66 o 
   7   1   0     1403.84     1335.54     25.54 o 
   8   1   0      220.72      246.11     15.56 o 
   9   1   0       91.02       72.90     16.55 o 
  10   1   0      130.59      120.76     18.74 o 
  11   1   0       53.45       11.54     18.64 o 
   0   2   0   164812.77   191159.56    851.27 o 
   1   2   0    10415.93     8975.78     85.72 o 
   2   2   0      353.99      446.51      9.70 o 
   3   2   0     5554.00     5476.10     60.19 o 
   4   2   0     1974.93     2068.03     16.88 o 
   5   2   0      858.70      763.07     18.23 o 
   6   2   0      140.03      120.30     15.26 o 
   7   2   0     1115.28     1057.59     21.51 o 
   8   2   0     2543.81     2498.90     37.65 o 
   9   2   0        1.50       11.68     14.62 o 
  10   2   0        0.84        0.06     16.48 o 
  11   2   0      156.66      142.41     19.55 o 
   1   3   0    10361.52     9205.52    106.69 o 
   2   3   0     6391.10     6212.09     57.65 o 
   3   3   0     4275.45     4450.87     41.61 o 
   4   3   0      967.42     1047.83     15.26 o 
   5   3   0    10521.96    10247.19     91.22 o 
   6   3   0      258.68      305.06     13.32 o 
   7   3   0      606.27      561.62     17.65 o 
   8   3   0       60.33       64.00     12.94 o 
   9   3   0      626.67      612.56     21.62 o 
  10   3   0     1135.88      943.52     28.81 o 
  11   3   0       55.82       30.10     16.13 o 
   0   4   0    13366.29    14206.33    261.77 o 
   1   4   0       20.00        5.88      5.35 o 
   2   4   0    16813.18    18148.26    116.29 o 
   3   4   0     6328.81     6819.09     64.80 o 
   4   4   0      729.27      675.09     17.79 o 
   5   4   0      296.50      296.36      9.56 o 
   6   4   0      105.62      125.40      8.11 o 
   7   4   0      387.52      379.99     17.66 o 
   8   4   0      743.50      704.13     20.17 o 
   9   4   0        8.50       18.92     12.52 o 
  10   4   0      504.13      562.13     23.09 o 
  11   4   0      354.15      340.74     29.72 o 
   1   5   0      757.99      638.15     16.56 o 
   2   5   0       63.00      143.51      4.10 o 
   3   5   0     8132.86     8092.72     53.24 o 
   4   5   0     2862.25     2917.95     30.66 o 
   5   5   0    10695.51    10339.89     88.57 o 
   6   5   0      539.26      512.83     13.20 o 
   7   5   0      104.98      155.17     10.49 o 
   8   5   0       28.06       23.78     10.15 o 
   9   5   0      208.07      206.88     19.94 o 
  10   5   0       24.58       20.12     14.44 o 
  11   5   0       64.36       80.33     16.01 o 
   0   6   0    11319.12     9972.32     54.03 o 
   1   6   0     3003.04     3870.77     32.98 o 
   2   6   0     6201.75     5651.27     41.16 o 
   3   6   0      311.77      320.65     10.73 o 
   4   6   0      779.20      669.99      9.07 o 
   5   6   0       22.41       11.57      6.89 o 
   6   6   0      844.50      791.59     18.01 o 
   7   6   0      472.07      512.75     16.53 o 
   8   6   0      410.67      382.78     15.44 o 
   9   6   0      283.47      243.94     16.36 o 
  10   6   0      678.21      761.70     25.51 o 
  11   6   0       12.88       28.60     29.09 o 
   1   7   0      277.29      337.62     11.50 o 
   2   7   0     1785.32     1854.93     17.71 o 
   3   7   0      398.25      374.98     11.98 o 
   4   7   0     2009.25     2096.90     27.10 o 
   5   7   0      695.45      689.73     14.42 o 
   6   7   0      147.71      200.32      9.75 o 
   7   7   0      112.11      100.99     11.45 o 
   8   7   0       89.96       31.33     11.57 o 
   9   7   0     1485.28     1384.48     35.46 o 
  10   7   0       61.40       78.65     15.52 o 
   0   8   0     4827.78     4167.24     56.23 o 
   1   8   0      434.19      447.96      8.17 o 
   2   8   0     7348.10     7077.32     60.57 o 
   3   8   0      300.73      331.12     11.70 o 
   4   8   0      512.64      600.16     12.08 o 
   5   8   0       47.97       85.22      8.44 o 
   6   8   0      187.61      200.15     10.81 o 
   7   8   0      849.51      778.99     21.22 o 
   8   8   0     1056.65     1033.47     25.02 o 
   9   8   0      418.50      422.51     16.82 o 
  10   8   0      509.34      515.27     22.24 o 
   1   9   0      291.88      310.58     10.08 o 
   2   9   0      872.29      807.89     18.51 o 
   3   9   0     2224.79     2161.60     34.58 o 
   4   9   0      505.27      587.03     18.43 o 
   5   9   0      537.65      513.47     14.94 o 
   6   9   0      904.99      891.04     17.62 o 
   7   9   0      100.14      104.48     11.98 o 
   8   9   0      491.70      462.30     17.72 o 
   9   9   0      773.32      758.42     23.06 o 
  10   9   0       15.39       15.69     16.82 o 
   0  10   0     1720.27     1585.78     27.83 o 
   1  10   0      441.24      344.74     13.15 o 
   2  10   0     1519.75     1389.08     18.02 o 
   3  10   0      187.11      216.00     13.36 o 
   4  10   0      115.82       88.97     11.15 o 
   5  10   0      582.62      564.79     15.99 o 
   6  10   0      252.06      200.48     12.33 o 
   7  10   0      151.10      112.70     16.52 o 
   8  10   0      520.24      510.33     18.96 o 
   9  10   0      124.33      196.72     17.48 o 
  10  10   0      509.35      513.45     25.86 o 
   1  11   0     1631.73     1604.93     18.88 o 
   2  11   0      293.14      288.08     10.83 o 
   3  11   0     2171.08     2085.17     26.02 o 
   4  11   0      428.24      413.91     15.89 o 
   5  11   0      985.53     1172.30     26.88 o 
   6  11   0      440.38      403.00     17.87 o 
   7  11   0     3348.20     3320.04     46.92 o 
   8  11   0      132.85      176.17     17.05 o 
   9  11   0       61.84       66.10     27.92 o 
   0  12   0     3522.19     3337.37     57.29 o 
   1  12   0      575.78      857.78     19.09 o 
   2  12   0      602.62      510.44     15.29 o 
   3  12   0      341.58      287.23     21.16 o 
   4  12   0      870.67      791.40     17.56 o 
   5  12   0      281.21      287.62     15.11 o 
   6  12   0      250.87      203.98     15.69 o 
   7  12   0       31.29       29.43     16.31 o 
   8  12   0        2.32       16.36     16.20 o 
   9  12   0       67.89       98.74     20.78 o 
   1  13   0     3157.72     3054.89     38.27 o 
   2  13   0      332.60      364.66     14.26 o 
   3  13   0     1003.51     1063.82     30.85 o 
   4  13   0      628.52      636.53     19.24 o 
   5  13   0      151.06      189.91     17.04 o 
   6  13   0       17.00        7.18     14.84 o 
   7  13   0      992.88     1112.05     34.16 o 
   8  13   0      275.37      251.68     22.74 o 
   9  13   0        3.16       11.44     20.33 o 
   0  14   0     1416.08     1692.06     34.78 o 
   1  14   0      214.00      269.86     14.88 o 
   2  14   0     4173.35     4123.05     48.21 o 
   3  14   0       46.21       52.09     10.32 o 
   4  14   0        8.35       23.54     16.13 o 
   5  14   0        4.25        9.31     16.70 o 
   6  14   0       55.31       27.12     17.10 o 
   7  14   0      343.50      291.82     23.30 o 
   8  14   0       80.78       51.72     19.89 o 
   1  15   0      106.27       93.41     13.34 o 
   2  15   0      133.91      106.07     16.00 o 
   3  15   0      367.22      358.46     28.18 o 
   4  15   0      371.14      360.54     23.66 o 
   5  15   0       54.19       37.10     19.04 o 
   6  15   0      267.79      303.29     23.66 o 
   7  15   0      947.83      952.78     38.95 o 
   8  15   0      138.36      162.02     22.85 o 
   0  16   0     2303.07     2379.38     53.43 o 
   1  16   0      148.23      156.34     20.18 o 
   2  16   0     1464.42     1431.38     43.12 o 
   3  16   0      685.91      670.76     28.82 o 
   4  16   0     1474.79     1482.00     42.46 o 
   5  16   0       68.09       70.07     20.97 o 
   6  16   0      357.80      314.54     27.87 o 
   7  16   0       66.20       75.21     22.46 o 
   1  17   0       59.29       66.71     23.48 o 
   2  17   0        2.22       33.20     22.31 o 
   3  17   0      439.16      475.38     33.42 o 
   4  17   0     1206.47     1239.16     39.14 o 
   5  17   0       15.28       23.63     23.57 o 
   6  17   0      189.02      190.95     30.55 o 
   7  17   0      208.96      228.64     34.57 o 
   0  18   0        3.39       26.91     36.15 o 
   1  18   0        4.89        1.74     27.74 o 
   2  18   0      913.34     1143.55     87.34 o 
   3  18   0      233.56      213.34     32.59 o 
   4  18   0      632.87      617.21     34.66 o 
   5  18   0       79.86      127.05     26.32 o 
   6  18   0      191.76      257.41     35.14 o 
   1  19   0      353.80      259.89     40.17 o 
   2  19   0        7.68       85.34     35.28 o 
   3  19   0        1.03       25.53     34.64 o 
   4  19   0       30.95       37.85     34.96 o 
   5  19   0       61.12       64.93     35.43 o 
   0  20   0       44.28        4.03     56.42 o 
   1  20   0        1.94       24.43     40.63 o 
   2  20   0     1484.07     1945.65     79.90 o 
   3  20   0       95.22      119.81     39.21 o 
   4  20   0       57.59       15.54     37.36 o 
   1  21   0      171.45      298.96     77.41 o 
   2  21   0       56.45      131.21     55.24 o 
   1   0   1     6391.71     4950.20    182.29 o 
   2   0   1      838.46      881.93     12.49 o 
   3   0   1    13644.26    14545.33    135.18 o 
   4   0   1     1922.69     1928.61     26.12 o 
   5   0   1     1935.37     1841.44     24.55 o 
   6   0   1        4.06       15.03      8.72 o 
   7   0   1       40.33       19.27     10.34 o 
   8   0   1      129.71      122.69     13.62 o 
   9   0   1       94.14      100.82     17.37 o 
  10   0   1        1.50        6.65     16.40 o 
  11   0   1      664.71      681.48     29.90 o 
 -11   1   1       52.62       42.69     19.22 o 
 -10   1   1       14.70        3.30     16.62 o 
  -9   1   1       29.87       17.90     14.81 o 
  -8   1   1        9.65       27.26     11.87 o 
  -7   1   1      149.14      185.76     19.56 o 
  -6   1   1      340.02      335.06     15.18 o 
  -5   1   1     9820.73     9897.48    107.81 o 
  -4   1   1     2675.98     2685.44     25.82 o 
  -3   1   1     5928.33     5924.59     43.18 o 
  -2   1   1    13237.63    14418.73    106.72 o 
  -1   1   1    12260.26    12883.51     82.20 o 
   1   1   1    12321.51    13090.57     87.11 o 
   2   1   1    13172.09    14321.96    116.61 o 
   3   1   1     5425.54     5460.00     48.31 o 
   4   1   1     2637.34     2596.85     29.94 o 
   5   1   1     9671.44     9689.17    105.88 o 
   6   1   1      292.16      318.96     15.96 o 
   7   1   1      117.14      140.76     11.76 o 
   8   1   1       25.43       35.32     11.83 o 
   9   1   1       40.97       43.71     15.82 o 
  10   1   1        8.01        6.10     16.64 o 
  11   1   1       52.22       43.15     19.65 o 
 -11   2   1      259.16      263.40     20.02 o 
 -10   2   1       80.84       38.07     18.10 o 
  -9   2   1      195.97      164.22     18.29 o 
  -8   2   1      389.95      429.36     20.36 o 
  -7   2   1      587.50      607.26     20.98 o 
  -6   2   1        5.61       17.07      8.13 o 
  -5   2   1     1032.52     1126.54     16.23 o 
  -4   2   1      379.63      363.85      7.78 o 
  -3   2   1     9043.03     9518.26     76.16 o 
  -2   2   1      414.89      505.35      8.71 o 
  -1   2   1    26793.63    29050.76    140.96 o 
   0   2   1      312.95       93.49      6.12 o 
   1   2   1    27616.60    29909.13    145.02 o 
   2   2   1      477.68      598.75     10.91 o 
   3   2   1     8707.47     9211.38     76.42 o 
   4   2   1      379.93      367.60     11.08 o 
   5   2   1     1199.38     1291.39     23.59 o 
   6   2   1       15.82       14.71      7.95 o 
   7   2   1      539.03      573.37     17.49 o 
   8   2   1      386.47      404.06     16.44 o 
   9   2   1      228.74      241.79     35.72 o 
  10   2   1      123.13      126.39     17.07 o 
  11   2   1      250.96      230.60     20.14 o 
 -11   3   1        2.65        3.24     14.85 o 
 -10   3   1      183.19      143.57     17.03 o 
  -9   3   1       12.16       22.11     14.92 o 
  -8   3   1      417.69      409.37     18.43 o 
  -7   3   1     2225.13     2124.54     36.04 o 
  -6   3   1     1577.41     1494.64     24.20 o 
  -5   3   1     7972.23     7924.18     72.05 o 
  -4   3   1     3089.27     3428.40     46.54 o 
  -3   3   1     3745.65     3872.48     40.91 o 
  -2   3   1    17306.98    17615.61    122.54 o 
  -1   3   1    22583.37    23905.10    196.28 o 
   1   3   1    23371.16    24706.13    189.88 o 
   2   3   1    17282.49    17725.33    123.54 o 
   3   3   1     3349.51     3493.35     46.45 o 
   4   3   1     3204.93     3552.43     47.53 o 
   5   3   1     7812.33     7798.13     71.01 o 
   6   3   1     1487.00     1398.04     31.28 o 
   7   3   1     2102.18     2088.33     35.77 o 
   8   3   1      459.71      415.13     16.50 o 
   9   3   1       24.50       29.86     13.32 o 
  10   3   1      142.48      134.52     17.23 o 
  11   3   1        1.49        0.25     15.58 o 
 -11   4   1       40.40       40.50     15.47 o 
 -10   4   1     1048.25     1005.81     27.98 o 
  -9   4   1       82.54       94.62     16.71 o 
  -8   4   1       96.67      119.20     19.73 o 
  -7   4   1     1721.92     1641.32     31.52 o 
  -6   4   1       92.77      112.15     12.01 o 
  -5   4   1      475.18      509.15     12.76 o 
  -4   4   1     4422.95     4509.05     40.36 o 
  -3   4   1      391.66      346.39     10.51 o 
  -2   4   1     4204.61     3798.71     28.42 o 
  -1   4   1    18766.35    20211.40    172.48 o 
   0   4   1     3008.74     3955.66     17.22 o 
   1   4   1    19376.87    20998.41    166.40 o 
   2   4   1     4476.36     4050.29     38.96 o 
   3   4   1      277.72      230.22      9.54 o 
   4   4   1     4252.25     4362.12     38.55 o 
   5   4   1      553.39      571.15     13.93 o 
   6   4   1      106.93      120.47      9.48 o 
   7   4   1     1814.43     1731.43     26.53 o 
   8   4   1      132.29      148.17     11.69 o 
   9   4   1       99.50       85.94     13.83 o 
  10   4   1     1025.10      980.72     28.48 o 
  11   4   1       38.66       60.79     16.00 o 
 -11   5   1      229.82      219.90     17.39 o 
 -10   5   1      157.32      158.06     24.09 o 
  -9   5   1      404.71      390.17     17.34 o 
  -8   5   1      306.34      320.63     13.75 o 
  -7   5   1     3307.15     3123.94     34.46 o 
  -6   5   1      872.49      774.65     21.93 o 
  -5   5   1     1810.34     1770.56     35.48 o 
  -4   5   1      985.22      920.86     15.17 o 
  -3   5   1     9709.07     9472.37     58.62 o 
  -2   5   1     9353.70     9240.02     59.62 o 
  -1   5   1     2735.31     2769.73     20.56 o 
   0   5   1       19.67       20.33     12.61 o 
   1   5   1     3188.60     3194.47     22.27 o 
   2   5   1     9335.03     9147.45     67.50 o 
   3   5   1     9405.58     9160.41     59.50 o 
   4   5   1      966.76      901.59     12.68 o 
   5   5   1     1869.70     1893.03     25.69 o 
   6   5   1      830.89      748.37     14.87 o 
   7   5   1     3221.17     3063.26     33.69 o 
   8   5   1      314.33      324.40     13.77 o 
   9   5   1      418.82      403.10     23.86 o 
  10   5   1      137.76      125.82     18.15 o 
  11   5   1      217.34      201.58     17.91 o 
 -10   6   1     1199.36     1242.17     29.93 o 
  -9   6   1      148.18      137.55     14.22 o 
  -8   6   1       43.92       28.45     10.61 o 
  -7   6   1      210.74      229.52     13.14 o 
  -6   6   1     1202.58     1089.60     19.31 o 
  -5   6   1      791.49      736.75     12.83 o 
  -4   6   1     6071.88     6140.08     58.07 o 
  -3   6   1     1668.42     1952.67     25.56 o 
  -2   6   1     9100.33     9523.29     71.46 o 
  -1   6   1     8117.43     8233.31     45.07 o 
   0   6   1      112.76       64.68      3.72 o 
   1   6   1     8388.08     8391.69     56.85 o 
   2   6   1     9398.86    10005.18     74.57 o 
   3   6   1     1954.22     2224.31     25.03 o 
   4   6   1     5782.63     5839.33     56.80 o 
   5   6   1      702.27      600.89     13.53 o 
   6   6   1     1302.01     1210.91     29.75 o 
   7   6   1      222.21      244.05     11.58 o 
   8   6   1       30.40        8.92     10.31 o 
   9   6   1      179.07      190.51     15.89 o 
  10   6   1     1211.70     1240.09     30.91 o 
 -10   7   1       31.62       61.94     14.62 o 
  -9   7   1      244.46      260.86     14.75 o 
  -8   7   1      119.22      108.07     11.24 o 
  -7   7   1     1161.01     1095.07     22.30 o 
  -6   7   1      102.30      154.04     12.80 o 
  -5   7   1     1959.62     1897.96     23.45 o 
  -4   7   1     2436.19     2480.28     28.97 o 
  -3   7   1     9387.38     9390.56     74.36 o 
  -2   7   1      190.12      293.43      9.08 o 
  -1   7   1      814.27      837.99     13.88 o 
   0   7   1     1046.03     1241.45     19.86 o 
   1   7   1      963.10     1018.20     15.39 o 
   2   7   1      157.52      255.57      8.91 o 
   3   7   1     9112.06     9059.91     72.14 o 
   4   7   1     2371.58     2405.08     27.91 o 
   5   7   1     2043.51     2004.71     23.59 o 
   6   7   1      103.52      150.06     12.41 o 
   7   7   1     1112.82     1052.09     23.36 o 
   8   7   1       91.50      118.39     12.22 o 
   9   7   1      263.58      279.70     17.80 o 
  10   7   1       43.40       52.62     15.17 o 
 -10   8   1      489.04      570.63     23.17 o 
  -9   8   1      126.46      147.69     13.99 o 
  -8   8   1      208.01      222.60     13.79 o 
  -7   8   1       29.08       43.51     10.77 o 
  -6   8   1      842.11      892.45     17.99 o 
  -5   8   1      962.74      890.75     15.93 o 
  -4   8   1     4204.37     4065.61     35.40 o 
  -3   8   1     4250.36     4077.18     31.10 o 
  -2   8   1      789.45      700.60     11.49 o 
  -1   8   1     2540.95     2444.12     22.66 o 
   0   8   1     4062.91     4171.27     26.44 o 
   1   8   1     2505.38     2452.99     21.96 o 
   2   8   1      828.10      764.97     12.81 o 
   3   8   1     4577.48     4326.72     32.90 o 
   4   8   1     4142.07     4162.68     35.75 o 
   5   8   1      871.41      849.09     20.32 o 
   6   8   1      949.02      986.54     18.28 o 
   7   8   1       40.02       44.19      8.23 o 
   8   8   1      165.90      179.03     12.42 o 
   9   8   1       99.65      128.09     13.20 o 
  10   8   1      540.43      601.25     24.53 o 
 -10   9   1       33.12       50.04     16.74 o 
  -9   9   1      461.35      475.61     19.13 o 
  -8   9   1      196.21      211.70     14.81 o 
  -7   9   1      155.14      140.24     12.46 o 
  -6   9   1     1395.23     1323.37     21.91 o 
  -5   9   1     3358.59     3270.66     32.19 o 
  -4   9   1     1823.38     1688.06     28.64 o 
  -3   9   1     2261.26     2044.13     23.45 o 
  -2   9   1     1760.83     1711.70     28.40 o 
  -1   9   1     1352.81     1433.08     18.12 o 
   0   9   1       63.98       76.86      5.50 o 
   1   9   1     1588.67     1651.56     18.97 o 
   2   9   1     1758.60     1675.79     19.45 o 
   3   9   1     2037.55     1836.55     22.17 o 
   4   9   1     1726.41     1650.72     24.28 o 
   5   9   1     3480.48     3407.73     34.05 o 
   6   9   1     1379.53     1342.75     23.52 o 
   7   9   1      108.91      104.84     11.19 o 
   8   9   1      162.54      166.52     14.26 o 
   9   9   1      504.66      514.94     19.31 o 
  10   9   1       45.41       52.00     17.76 o 
 -10  10   1      107.14      184.92     19.93 o 
  -9  10   1      570.45      589.12     22.97 o 
  -8  10   1      557.73      558.49     21.15 o 
  -7  10   1      460.07      451.14     18.64 o 
  -6  10   1       60.01       65.93     11.72 o 
  -5  10   1      538.58      541.23     17.02 o 
  -4  10   1     1350.03     1375.33     26.30 o 
  -3  10   1      894.80      758.34     22.01 o 
  -2  10   1     1577.40     1537.06     19.58 o 
  -1  10   1     2133.05     2040.51     27.21 o 
   0  10   1     6556.71     6502.95     52.49 o 
   1  10   1     1909.34     1800.57     24.37 o 
   2  10   1     1650.21     1597.68     20.10 o 
   3  10   1     1045.28      883.62     25.79 o 
   4  10   1     1364.12     1366.74     22.31 o 
   5  10   1      430.83      458.00     14.43 o 
   6  10   1       66.64       85.89     11.60 o 
   7  10   1      506.76      502.51     19.12 o 
   8  10   1      562.73      544.40     20.59 o 
   9  10   1      534.85      587.23     21.64 o 
  10  10   1      136.12      221.05     21.48 o 
  -9  11   1      556.42      586.36     23.99 o 
  -8  11   1       49.50       39.00     15.78 o 
  -7  11   1      230.71      250.71     17.22 o 
  -6  11   1       18.87       24.19     12.22 o 
  -5  11   1     3399.67     3335.50     40.28 o 
  -4  11   1     1020.26      988.56     28.32 o 
  -3  11   1     1246.16     1208.30     25.30 o 
  -2  11   1     2084.94     1932.21     23.94 o 
  -1  11   1     1192.70     1062.57     17.96 o 
   0  11   1       45.72       33.32      8.44 o 
   1  11   1     1407.14     1298.92     18.89 o 
   2  11   1     2033.85     1861.06     26.32 o 
   3  11   1     1205.13     1210.01     27.64 o 
   4  11   1      960.43      888.39     18.63 o 
   5  11   1     3571.98     3455.03     43.00 o 
   6  11   1       31.20       35.76     12.37 o 
   7  11   1      182.27      197.84     16.13 o 
   8  11   1       47.80       80.81     16.31 o 
   9  11   1      595.60      588.27     28.16 o 
  -9  12   1       72.72       77.56     20.51 o 
  -8  12   1      801.10      774.19     27.93 o 
  -7  12   1      775.49      739.99     28.09 o 
  -6  12   1       93.39       81.61     13.97 o 
  -5  12   1       40.15       56.09     12.53 o 
  -4  12   1      403.97      444.28     15.17 o 
  -3  12   1       84.14       87.16     10.97 o 
  -2  12   1     1639.81     1716.23     24.50 o 
  -1  12   1     3313.12     3170.61     33.44 o 
   0  12   1     1223.47     1164.47     24.56 o 
   1  12   1     3270.17     3046.86     47.54 o 
   2  12   1     1738.17     1775.94     25.08 o 
   3  12   1      100.71       65.64      7.79 o 
   4  12   1      451.25      461.50     16.39 o 
   5  12   1       24.92       51.24     13.11 o 
   6  12   1      106.35      117.37     14.57 o 
   7  12   1      744.81      681.24     26.61 o 
   8  12   1      739.97      685.26     26.95 o 
   9  12   1       78.21       57.54     20.62 o 
  -9  13   1       89.96       59.65     21.33 o 
  -8  13   1       38.80       32.25     17.76 o 
  -7  13   1       16.77       12.24     17.88 o 
  -6  13   1       85.74       67.76     17.12 o 
  -5  13   1     2063.36     2120.14     36.28 o 
  -4  13   1      865.43      805.21     24.87 o 
  -3  13   1      207.63      192.40     13.17 o 
  -2  13   1      155.63      194.58     12.55 o 
  -1  13   1      400.82      398.65     13.30 o 
   0  13   1     2600.21     2629.33     30.52 o 
   1  13   1      467.68      473.45     16.79 o 
   2  13   1      117.79      154.27     14.30 o 
   3  13   1      158.29      164.23     13.53 o 
   4  13   1      832.05      790.78     21.91 o 
   5  13   1     2180.76     2227.22     36.93 o 
   6  13   1       88.10       44.34     16.41 o 
   7  13   1        9.14        4.45     17.33 o 
   8  13   1       40.42       37.98     18.03 o 
   9  13   1       87.02       61.16     22.06 o 
  -8  14   1      172.77      195.07     24.00 o 
  -7  14   1       16.53       55.33     19.27 o 
  -6  14   1       13.85       23.18     17.10 o 
  -5  14   1        0.26       20.60     17.04 o 
  -4  14   1     1022.30     1098.22     33.36 o 
  -3  14   1      789.64      814.28     24.06 o 
  -2  14   1      279.03      320.32     17.97 o 
  -1  14   1     1101.57     1128.95     21.58 o 
   0  14   1      889.59      914.41     20.81 o 
   1  14   1     1172.83     1236.01     22.08 o 
   2  14   1      291.32      333.16     17.95 o 
   3  14   1      716.30      699.14     21.17 o 
   4  14   1      993.27     1098.95     30.56 o 
   5  14   1        1.51        9.42     16.36 o 
   6  14   1       20.72       22.49     18.82 o 
   7  14   1        9.78       35.73     19.02 o 
   8  14   1      164.48      195.15     22.93 o 
  -8  15   1       76.82       56.81     25.96 o 
  -7  15   1       29.03       18.79     20.34 o 
  -6  15   1      258.98      276.14     23.80 o 
  -5  15   1      760.21      816.22     32.08 o 
  -4  15   1      616.18      631.65     28.75 o 
  -3  15   1      786.01      782.52     34.89 o 
  -2  15   1       42.14       79.40     16.08 o 
  -1  15   1       70.47       57.39     13.03 o 
   0  15   1       51.62      106.80     13.29 o 
   1  15   1       88.45       70.53     17.33 o 
   2  15   1       56.52       75.07     14.83 o 
   3  15   1      728.42      764.36     31.32 o 
   4  15   1      614.44      598.83     26.22 o 
   5  15   1      779.91      789.05     31.29 o 
   6  15   1      225.73      278.38     24.01 o 
   7  15   1       38.92       29.35     20.96 o 
   8  15   1       94.42       62.29     25.21 o 
  -7  16   1      223.49      248.20     27.43 o 
  -6  16   1       37.15       18.29     21.22 o 
  -5  16   1      256.65      238.27     24.23 o 
  -4  16   1      254.68      235.51     23.78 o 
  -3  16   1      755.90      718.68     33.55 o 
  -2  16   1      269.26      363.77     28.76 o 
  -1  16   1       74.00       78.70     17.89 o 
   0  16   1      105.64      183.92     14.79 o 
   1  16   1       99.10       93.18     14.50 o 
   2  16   1      294.77      369.91     29.21 o 
   3  16   1      744.64      735.59     30.61 o 
   4  16   1      269.96      283.85     24.76 o 
   5  16   1      281.64      296.44     24.96 o 
   6  16   1       26.50       14.93     20.95 o 
   7  16   1      196.19      221.80     31.46 o 
  -7  17   1      124.16      135.27     38.42 o 
  -6  17   1      228.29      242.37     32.13 o 
  -5  17   1      244.00      242.28     28.45 o 
  -4  17   1      109.93      123.71     26.82 o 
  -3  17   1      481.70      572.47     39.43 o 
  -2  17   1       45.93       42.53     25.08 o 
  -1  17   1       35.54       17.76     20.96 o 
   0  17   1      357.79      334.99     22.90 o 
   1  17   1       19.54        9.37     21.05 o 
   2  17   1       59.02       48.09     22.95 o 
   3  17   1      459.99      574.50     31.88 o 
   4  17   1      102.50       97.15     22.71 o 
   5  17   1      231.83      283.20     48.62 o 
   6  17   1      209.49      203.13     30.26 o 
   7  17   1      120.03       76.85     37.04 o 
  -6  18   1      222.73      268.69     35.47 o 
  -5  18   1      260.29      344.84     31.53 o 
  -4  18   1       16.86       29.56     24.92 o 
  -3  18   1      157.75      139.85     27.23 o 
  -2  18   1       55.82      116.25     28.67 o 
  -1  18   1      210.80      186.58     35.40 o 
   0  18   1      163.20      124.36     28.30 o 
   1  18   1      209.56      115.39     32.93 o 
   2  18   1       66.48       91.73     48.54 o 
   3  18   1      157.66      139.04     29.69 o 
   4  18   1       10.86       14.26     24.39 o 
   5  18   1      286.89      349.31     34.31 o 
   6  18   1      218.02      221.76     35.57 o 
  -5  19   1       61.66       83.80     35.39 o 
  -4  19   1       48.82       11.19     34.79 o 
  -3  19   1      305.90      408.80     45.78 o 
  -2  19   1      280.36      373.02     63.02 o 
  -1  19   1        7.27       28.03     33.38 o 
   0  19   1      212.18      165.87     48.51 o 
   1  19   1        8.06       36.39     34.23 o 
   2  19   1      250.03      222.48     38.39 o 
   3  19   1      317.48      388.20     44.19 o 
   4  19   1       55.57       34.85     36.18 o 
   5  19   1       51.99       46.86     34.23 o 
  -4  20   1       27.10       12.53     36.65 o 
  -3  20   1       59.23       94.71     39.15 o 
  -2  20   1      293.47      400.51     47.19 o 
  -1  20   1      177.19      262.31     53.34 o 
   0  20   1        7.43       15.60     42.05 o 
   1  20   1      171.40      221.44     50.80 o 
   2  20   1      289.93      341.75     53.69 o 
   3  20   1       61.30       20.98     35.33 o 
   4  20   1       34.18       45.67     37.39 o 
  -2  21   1      592.06      734.99     69.41 o 
  -1  21   1       69.46      141.49     49.78 o 
   0  21   1        0.72       19.46     46.62 o 
   1  21   1       61.32       74.03     48.75 o 
   2  21   1      562.32      632.35     66.20 o 
   2   0   2     4138.36     3986.09     31.45 o 
   3   0   2      132.95      197.80      7.54 o 
   4   0   2       46.01       46.17      8.37 o 
   5   0   2      579.28      541.19     18.70 o 
   6   0   2        1.07       21.57      8.57 o 
   7   0   2      445.77      439.84     21.66 o 
   8   0   2       50.70       64.61     11.89 o 
   9   0   2     1016.10      917.39     30.13 o 
  10   0   2      581.41      596.26     26.78 o 
  11   0   2       21.04       36.29     19.21 o 
 -11   1   2      137.55      173.07     22.08 o 
 -10   1   2       26.28       41.38     17.74 o 
  -9   1   2      746.23      762.81     27.82 o 
  -8   1   2     1637.58     1612.17     32.56 o 
  -7   1   2     6434.07     6230.76     74.04 o 
  -6   1   2      541.88      599.66     17.38 o 
  -5   1   2     2411.55     2630.23     33.48 o 
  -4   1   2     4625.52     4656.36     41.46 o 
  -3   1   2     2156.45     2157.64     14.13 o 
  -2   1   2    38864.42    40355.63    309.66 o 
  -1   1   2    20284.98    22880.51    164.42 o 
   0   1   2    27909.30    28241.46    575.08 o 
   1   1   2    20355.85    23095.01    188.19 o 
   2   1   2    38737.92    40429.67    298.00 o 
   3   1   2     2100.61     2101.86     15.63 o 
   4   1   2     4406.97     4457.72     52.39 o 
   5   1   2     2376.34     2557.84     35.63 o 
   6   1   2      563.87      593.48     19.33 o 
   7   1   2     6475.20     6320.44     74.65 o 
   8   1   2     1603.26     1591.05     29.70 o 
   9   1   2      745.60      761.95     31.89 o 
  10   1   2       17.73       29.06     17.53 o 
  11   1   2      127.88      136.82     29.18 o 
 -11   2   2      284.92      271.64     23.22 o 
 -10   2   2      268.71      264.21     23.61 o 
  -9   2   2     1117.42     1067.89     36.80 o 
  -8   2   2      210.21      201.99     14.02 o 
  -7   2   2      656.98      620.19     21.44 o 
  -6   2   2      238.72      235.71     11.47 o 
  -5   2   2     1391.09     1272.85     34.98 o 
  -4   2   2       83.56       96.00      5.42 o 
  -3   2   2     2025.18     2011.31     24.02 o 
  -2   2   2    15744.75    15941.36    107.84 o 
  -1   2   2     4422.86     4120.93     23.32 o 
   0   2   2     2512.86     3693.56     14.68 o 
   1   2   2     4308.39     4087.82     16.44 o 
   2   2   2    15919.29    16232.82    114.69 o 
   3   2   2     1957.41     1962.26     23.61 o 
   4   2   2       77.92       97.11      6.54 o 
   5   2   2     1365.56     1247.71     21.55 o 
   6   2   2      215.32      220.91     17.39 o 
   7   2   2      577.28      625.73     18.48 o 
   8   2   2      189.24      202.97     20.77 o 
   9   2   2     1157.06     1129.59     39.60 o 
  10   2   2      265.10      251.08     38.30 o 
  11   2   2      255.70      274.82     20.42 o 
 -11   3   2       87.08       87.73     16.18 o 
 -10   3   2      706.30      658.92     24.51 o 
  -9   3   2      144.06      118.64     17.20 o 
  -8   3   2      449.44      469.18     19.01 o 
  -7   3   2     1416.02     1305.55     24.96 o 
  -6   3   2     1274.27     1237.47     23.87 o 
  -5   3   2     2703.51     2752.01     34.73 o 
  -4   3   2     7027.22     6990.86     59.25 o 
  -3   3   2     2994.67     3018.23     34.71 o 
  -2   3   2     1561.91     1538.72     12.04 o 
  -1   3   2     4576.48     4436.52     31.19 o 
   0   3   2    13287.58    13400.91    133.59 o 
   1   3   2     4556.21     4362.35     27.83 o 
   2   3   2     1129.60     1097.18     14.28 o 
   3   3   2     2931.79     2970.96     37.90 o 
   4   3   2     6967.92     7000.80     64.83 o 
   5   3   2     2630.15     2673.60     32.18 o 
   6   3   2     1222.99     1192.96     26.30 o 
   7   3   2     1479.04     1374.49     29.10 o 
   8   3   2      340.31      344.50     15.03 o 
   9   3   2      160.33      148.82     15.25 o 
  10   3   2      770.12      767.24     26.96 o 
  11   3   2       76.82       72.56     17.05 o 
 -11   4   2      365.73      367.21     30.21 o 
 -10   4   2      174.79      149.92     15.46 o 
  -9   4   2      595.44      604.46     20.82 o 
  -8   4   2       34.80       28.81     10.29 o 
  -7   4   2     2312.29     2130.59     30.67 o 
  -6   4   2     2178.35     2211.13     31.15 o 
  -5   4   2     2872.29     2769.92     38.74 o 
  -4   4   2     5988.78     5955.86     51.97 o 
  -3   4   2      287.33      325.43     11.63 o 
  -2   4   2     8444.88     8182.74     59.24 o 
  -1   4   2     8285.92     7979.45     42.62 o 
   0   4   2     9121.27     8539.82    114.54 o 
   1   4   2     8341.90     8083.20     39.75 o 
   2   4   2     8751.75     8487.07     63.44 o 
   3   4   2      279.69      310.73     10.56 o 
   4   4   2     6062.63     6107.15     89.42 o 
   5   4   2     3008.89     2955.51     38.17 o 
   6   4   2     2159.94     2145.71     33.92 o 
   7   4   2     2148.72     2031.73     35.25 o 
   8   4   2       31.96       44.24     10.34 o 
   9   4   2      657.70      648.65     22.93 o 
  10   4   2      163.39      126.84     16.65 o 
  11   4   2      311.42      317.31     22.14 o 
 -11   5   2       12.89        9.16     16.46 o 
 -10   5   2      150.44      158.36     20.97 o 
  -9   5   2      248.43      246.18     14.63 o 
  -8   5   2      642.27      618.67     16.93 o 
  -7   5   2     1044.28      938.32     23.41 o 
  -6   5   2     1283.82     1307.45     37.46 o 
  -5   5   2      466.92      469.00     13.13 o 
  -4   5   2     6134.08     5737.82     44.76 o 
  -3   5   2     1337.67     1498.65     17.14 o 
  -2   5   2     2530.68     2561.08     21.07 o 
  -1   5   2      397.05      361.04     10.45 o 
   0   5   2     4489.23     4550.58     29.21 o 
   1   5   2      371.92      329.18     10.43 o 
   2   5   2     3051.50     3066.03     23.79 o 
   3   5   2     1290.78     1459.02     13.19 o 
   4   5   2     6118.16     5771.54     49.32 o 
   5   5   2      432.50      476.89     13.22 o 
   6   5   2     1299.63     1314.68     21.90 o 
   7   5   2     1105.08      998.17     18.56 o 
   8   5   2      666.86      650.06     19.24 o 
   9   5   2      277.32      280.64     16.58 o 
  10   5   2      181.98      197.82     16.97 o 
  11   5   2       15.43       13.63     14.99 o 
 -10   6   2      331.50      385.94     22.49 o 
  -9   6   2       62.68       73.14     13.42 o 
  -8   6   2      229.42      248.72     12.74 o 
  -7   6   2     1330.73     1302.53     20.22 o 
  -6   6   2     1735.64     1609.34     27.05 o 
  -5   6   2      581.67      552.49     11.90 o 
  -4   6   2     2332.93     2179.97     27.41 o 
  -3   6   2      349.46      364.25      9.99 o 
  -2   6   2     4717.21     4724.56     33.38 o 
  -1   6   2      875.68      954.56     10.58 o 
   0   6   2        4.13       19.35      8.71 o 
   1   6   2      840.51      910.55      9.82 o 
   2   6   2     4821.61     4829.13     32.66 o 
   3   6   2      352.02      397.21     11.64 o 
   4   6   2     2360.10     2253.01     32.40 o 
   5   6   2      652.33      608.90     13.49 o 
   6   6   2     1677.78     1554.43     24.12 o 
   7   6   2     1231.56     1222.62     25.32 o 
   8   6   2      237.43      270.51     17.85 o 
   9   6   2       70.40       90.21     13.38 o 
  10   6   2      321.43      365.88     19.76 o 
 -10   7   2      149.31      159.67     18.62 o 
  -9   7   2      216.30      237.19     15.80 o 
  -8   7   2      769.65      790.28     19.72 o 
  -7   7   2      690.26      695.68     17.25 o 
  -6   7   2     2704.60     2521.29     29.67 o 
  -5   7   2     1665.35     1536.82     21.51 o 
  -4   7   2     1170.18     1189.40     20.06 o 
  -3   7   2     2290.90     2136.22     27.36 o 
  -2   7   2     1386.38     1337.18     21.32 o 
  -1   7   2     1249.91     1266.51     15.72 o 
   0   7   2     5487.81     5313.36     47.91 o 
   1   7   2     1266.83     1290.69     15.30 o 
   2   7   2     1444.82     1473.90     19.43 o 
   3   7   2     2232.11     2135.79     25.17 o 
   4   7   2     1350.71     1317.19     21.44 o 
   5   7   2     1711.92     1559.53     23.03 o 
   6   7   2     2630.58     2488.66     33.29 o 
   7   7   2      749.40      775.26     20.40 o 
   8   7   2      823.58      795.70     20.81 o 
   9   7   2      227.38      247.29     16.60 o 
  10   7   2      130.61      132.79     16.49 o 
 -10   8   2      189.95      226.05     19.26 o 
  -9   8   2      438.86      466.93     17.66 o 
  -8   8   2      130.72      126.89     13.87 o 
  -7   8   2      372.45      428.33     13.29 o 
  -6   8   2      844.60      821.94     17.60 o 
  -5   8   2      319.37      317.30     11.64 o 
  -4   8   2     1246.74     1180.17     17.87 o 
  -3   8   2      452.97      553.53     11.94 o 
  -2   8   2     5247.76     5099.39     44.26 o 
  -1   8   2     1563.92     1493.59     18.72 o 
   0   8   2     2508.70     2488.34     18.23 o 
   1   8   2     1510.25     1415.13     17.24 o 
   2   8   2     5129.20     5047.29     41.59 o 
   3   8   2      485.56      567.60     13.01 o 
   4   8   2     1295.35     1205.21     15.64 o 
   5   8   2      320.92      292.06     11.09 o 
   6   8   2      802.05      764.49     14.71 o 
   7   8   2      390.38      418.47     16.08 o 
   8   8   2      144.84      157.94     16.61 o 
   9   8   2      409.58      408.19     21.18 o 
  10   8   2      183.18      253.27     23.74 o 
 -10   9   2      457.59      472.34     29.84 o 
  -9   9   2      136.88      117.69     13.99 o 
  -8   9   2      537.20      528.45     18.24 o 
  -7   9   2      308.53      344.52     15.17 o 
  -6   9   2     2840.50     2675.54     31.19 o 
  -5   9   2     1210.60     1217.59     20.49 o 
  -4   9   2      254.12      238.71      9.69 o 
  -3   9   2     3445.01     3327.38     33.93 o 
  -2   9   2      946.22      792.54     13.82 o 
  -1   9   2      914.84     1059.84     17.22 o 
   0   9   2     4127.67     3745.39     25.57 o 
   1   9   2      837.70      965.20     15.23 o 
   2   9   2      766.90      602.02     13.44 o 
   3   9   2     3328.22     3129.22     34.41 o 
   4   9   2      343.29      326.38     12.92 o 
   5   9   2     1280.93     1218.98     19.90 o 
   6   9   2     2737.52     2643.42     33.28 o 
   7   9   2      314.64      353.35     14.91 o 
   8   9   2      638.25      638.10     19.59 o 
   9   9   2      146.00      166.81     14.48 o 
  10   9   2      423.84      460.42     26.90 o 
 -10  10   2        9.80       23.42     16.57 o 
  -9  10   2      177.84      174.71     16.81 o 
  -8  10   2      281.10      311.40     19.41 o 
  -7  10   2      514.04      512.05     20.05 o 
  -6  10   2      582.59      625.51     17.34 o 
  -5  10   2     1770.50     1704.14     29.14 o 
  -4  10   2      207.52      200.58     12.73 o 
  -3  10   2      453.16      433.26     13.07 o 
  -2  10   2     1426.71     1409.15     18.27 o 
  -1  10   2      170.58      173.54      9.12 o 
   0  10   2     1400.58     1368.19     14.74 o 
   1  10   2      182.07      183.92      8.89 o 
   2  10   2     1358.82     1332.44     21.70 o 
   3  10   2      414.29      448.84     13.10 o 
   4  10   2      208.28      216.10     13.22 o 
   5  10   2     1723.93     1692.02     23.43 o 
   6  10   2      618.65      658.29     17.53 o 
   7  10   2      559.41      576.76     21.45 o 
   8  10   2      262.49      254.29     21.00 o 
   9  10   2      161.13      185.95     19.57 o 
  10  10   2        6.89       23.45     18.54 o 
  -9  11   2       16.24        7.81     15.36 o 
  -8  11   2      684.34      700.05     26.90 o 
  -7  11   2      753.75      691.97     22.01 o 
  -6  11   2       67.69       66.43     12.73 o 
  -5  11   2      174.52      207.48     13.77 o 
  -4  11   2      413.85      464.21     17.89 o 
  -3  11   2     1675.88     1572.38     34.98 o 
  -2  11   2     2500.95     2369.98     26.74 o 
  -1  11   2      627.11      655.42     13.56 o 
   0  11   2      949.64     1003.64     18.03 o 
   1  11   2      560.83      611.83     12.11 o 
   2  11   2     2372.03     2270.36     25.78 o 
   3  11   2     1642.78     1518.42     26.21 o 
   4  11   2      521.50      527.49     17.02 o 
   5  11   2      137.39      153.85     10.85 o 
   6  11   2       98.33       91.46     17.29 o 
   7  11   2      776.29      706.62     22.14 o 
   8  11   2      727.05      718.21     37.67 o 
   9  11   2       16.76       16.92     18.62 o 
  -9  12   2       30.05       57.32     19.89 o 
  -8  12   2      917.79      846.72     42.67 o 
  -7  12   2      917.88      956.18     31.17 o 
  -6  12   2      894.71      822.51     23.78 o 
  -5  12   2     1432.22     1504.05     31.07 o 
  -4  12   2      315.57      370.85     16.15 o 
  -3  12   2      110.32      133.21     15.03 o 
  -2  12   2     1642.40     1530.83     20.91 o 
  -1  12   2     1137.15     1149.00     19.17 o 
   0  12   2     6826.34     6448.43     59.44 o 
   1  12   2     1152.78     1155.19     17.99 o 
   2  12   2     1660.42     1568.28     23.94 o 
   3  12   2      125.24      126.17     14.31 o 
   4  12   2      315.05      382.30     14.52 o 
   5  12   2     1405.36     1472.73     29.87 o 
   6  12   2      929.43      874.87     24.44 o 
   7  12   2      911.56      932.61     30.19 o 
   8  12   2      876.81      875.41     37.14 o 
   9  12   2       44.95       26.52     20.26 o 
  -9  13   2      183.56      200.72     23.98 o 
  -8  13   2      196.90      242.42     21.13 o 
  -7  13   2      409.93      386.78     24.02 o 
  -6  13   2      110.69      100.79     18.16 o 
  -5  13   2       61.80       84.39     16.30 o 
  -4  13   2     1035.69     1000.17     26.41 o 
  -3  13   2      148.38      169.25     13.74 o 
  -2  13   2     1353.32     1278.32     22.16 o 
  -1  13   2      508.69      529.89     16.57 o 
   0  13   2      470.97      427.87     12.11 o 
   1  13   2      445.36      507.11     15.52 o 
   2  13   2     1316.97     1289.39     22.64 o 
   3  13   2      185.96      200.93     13.65 o 
   4  13   2      995.07      946.09     21.94 o 
   5  13   2       76.47       80.32     14.98 o 
   6  13   2      137.02      117.73     17.99 o 
   7  13   2      399.09      398.80     32.64 o 
   8  13   2      230.65      252.10     21.08 o 
   9  13   2      204.54      188.60     25.58 o 
  -8  14   2      573.36      650.14     34.53 o 
  -7  14   2      466.29      464.46     25.83 o 
  -6  14   2      770.15      680.35     28.55 o 
  -5  14   2      353.50      358.99     25.55 o 
  -4  14   2      498.50      498.52     24.81 o 
  -3  14   2      123.54      153.54     13.13 o 
  -2  14   2      598.27      558.68     19.83 o 
  -1  14   2      114.76      121.28     11.10 o 
   0  14   2       79.58       47.47      9.27 o 
   1  14   2      114.48      118.64     12.28 o 
   2  14   2      632.19      585.59     17.63 o 
   3  14   2      103.31      117.39     12.80 o 
   4  14   2      508.45      530.22     24.15 o 
   5  14   2      380.04      459.67     24.51 o 
   6  14   2      789.23      656.16     30.20 o 
   7  14   2      433.95      470.69     26.30 o 
   8  14   2      547.19      592.91     28.43 o 
  -8  15   2      120.82       61.39     21.75 o 
  -7  15   2      331.13      286.10     25.71 o 
  -6  15   2      384.05      407.40     26.64 o 
  -5  15   2      619.14      646.33     28.39 o 
  -4  15   2      332.88      381.98     26.90 o 
  -3  15   2     1139.03     1154.17     40.48 o 
  -2  15   2      910.65      871.69     29.12 o 
  -1  15   2     1127.17     1101.86     25.38 o 
   0  15   2     2837.41     2890.12     37.92 o 
   1  15   2     1113.44     1188.77     25.79 o 
   2  15   2      870.81      817.78     25.21 o 
   3  15   2     1044.16     1111.10     36.23 o 
   4  15   2      288.99      262.97     25.69 o 
   5  15   2      664.56      668.63     34.75 o 
   6  15   2      367.26      323.96     25.85 o 
   7  15   2      327.52      289.39     25.30 o 
   8  15   2      106.79       84.00     25.86 o 
  -7  16   2      117.84      149.82     24.93 o 
  -6  16   2      157.87      140.26     27.85 o 
  -5  16   2      285.88      281.69     25.71 o 
  -4  16   2      386.73      420.77     28.23 o 
  -3  16   2      140.20      151.40     24.23 o 
  -2  16   2      313.43      272.58     26.22 o 
  -1  16   2      164.52      120.71     19.18 o 
   0  16   2        3.37       20.44     13.53 o 
   1  16   2      161.60      117.42     15.34 o 
   2  16   2      335.85      277.31     22.24 o 
   3  16   2      127.94      132.25     22.12 o 
   4  16   2      369.51      388.55     24.95 o 
   5  16   2      313.43      317.67     24.19 o 
   6  16   2      170.25      111.72     26.17 o 
   7  16   2      107.48      118.69     24.29 o 
  -6  17   2      167.12      163.67     34.33 o 
  -5  17   2      812.35      780.23     61.61 o 
  -4  17   2       29.62       23.55     26.53 o 
  -3  17   2     1746.29     2010.97     59.70 o 
  -2  17   2      197.30      268.59     30.73 o 
  -1  17   2      208.73      225.63     29.23 o 
   0  17   2      207.02      262.27     21.38 o 
   1  17   2      215.53      201.01     24.88 o 
   2  17   2      190.46      251.14     26.19 o 
   3  17   2     1630.38     1862.78     45.43 o 
   4  17   2       16.57       15.54     20.65 o 
   5  17   2      853.07      808.33     33.47 o 
   6  17   2      183.19      201.87     31.29 o 
  -6  18   2       49.39       27.89     27.77 o 
  -5  18   2       93.63       86.19     26.57 o 
  -4  18   2       95.57       88.38     26.26 o 
  -3  18   2       33.51       40.59     28.75 o 
  -2  18   2       21.33       43.83     28.58 o 
  -1  18   2       66.25       52.20     33.70 o 
   0  18   2       79.11      120.88     29.03 o 
   1  18   2       61.42       48.71     32.94 o 
   2  18   2       22.30       29.81     30.88 o 
   3  18   2       28.96       61.62     28.47 o 
   4  18   2       92.85       60.27     29.76 o 
   5  18   2      111.11       84.25     29.08 o 
   6  18   2       58.99       47.22     28.18 o 
  -5  19   2      271.27      322.31     42.77 o 
  -4  19   2       34.75       46.57     30.36 o 
  -3  19   2      585.11      642.75     51.73 o 
  -2  19   2      421.04      479.51     46.60 o 
  -1  19   2      456.42      439.00     80.91 o 
   0  19   2        0.89        6.27     40.53 o 
   1  19   2      510.54      495.80     44.52 o 
   2  19   2      398.00      442.33     45.41 o 
   3  19   2      523.26      510.86     94.58 o 
   4  19   2       42.91      107.28     38.13 o 
   5  19   2      301.00      264.26     51.74 o 
  -4  20   2      187.62      145.50     41.95 o 
  -3  20   2       49.30       42.29     36.96 o 
  -2  20   2        1.19       11.81     35.25 o 
  -1  20   2        1.39        6.93     44.09 o 
   0  20   2      310.13      271.58     77.85 o 
   1  20   2        1.19       20.96     43.02 o 
   2  20   2        2.32       10.03     43.09 o 
   3  20   2       55.55      115.42     38.32 o 
   4  20   2      196.65      225.87     43.95 o 
  -2  21   2      114.79      104.11     51.55 o 
  -1  21   2      270.56      308.95     55.95 o 
   0  21   2        2.71       54.98     48.06 o 
   1  21   2      292.65      418.27     60.36 o 
   2  21   2      111.59      312.92     59.85 o 
   1   0   3     5322.40     6904.51     69.74 o 
   2   0   3    13383.81    14551.39    106.38 o 
   3   0   3      396.99      384.72     12.40 o 
   4   0   3      453.02      425.21      8.18 o 
   5   0   3     5230.23     5238.97     49.33 o 
   6   0   3     7016.40     7018.64     78.26 o 
   7   0   3      655.40      676.82     21.67 o 
   8   0   3       76.23       67.88     12.36 o 
   9   0   3       10.43        0.92     14.85 o 
  10   0   3       25.42       30.93     18.09 o 
  11   0   3       31.63       46.44     19.01 o 
 -11   1   3      617.25      625.28     31.00 o 
 -10   1   3      799.01      851.59     31.86 o 
  -9   1   3      109.79       86.33     17.20 o 
  -8   1   3      448.12      419.54     22.71 o 
  -7   1   3     1451.30     1331.52     26.97 o 
  -6   1   3      199.26      254.98     12.88 o 
  -5   1   3      514.06      500.54     21.39 o 
  -4   1   3     1993.49     1994.94     16.84 o 
  -3   1   3     1016.73     1296.76     24.19 o 
  -2   1   3    21281.72    21127.09    146.47 o 
  -1   1   3      712.49      701.89     17.68 o 
   1   1   3      727.64      802.95     19.19 o 
   2   1   3    21391.84    21322.39    151.91 o 
   3   1   3      868.52     1119.64     21.76 o 
   4   1   3     2152.05     2178.08     20.62 o 
   5   1   3      469.81      446.43     30.00 o 
   6   1   3      160.27      199.79     11.24 o 
   7   1   3     1394.39     1280.47     33.32 o 
   8   1   3      418.64      394.93     16.29 o 
   9   1   3      124.07       89.41     17.08 o 
  10   1   3      798.20      789.08     30.90 o 
  11   1   3      617.43      697.36     27.37 o 
 -11   2   3       11.94       24.26     18.67 o 
 -10   2   3       13.87       19.80     17.24 o 
  -9   2   3      921.21      867.91     29.46 o 
  -8   2   3      162.52      146.54     14.06 o 
  -7   2   3     2163.29     2158.77     48.68 o 
  -6   2   3     1768.13     1663.74     24.55 o 
  -5   2   3     3368.37     3025.73     37.86 o 
  -4   2   3      419.32      444.70      9.65 o 
  -3   2   3     5102.44     5355.63     32.19 o 
  -2   2   3    22493.56    23747.00    150.26 o 
  -1   2   3    16252.19    16015.01     68.88 o 
   0   2   3     5248.80     4704.14     16.25 o 
   1   2   3    16139.56    15992.28     61.71 o 
   2   2   3    22634.75    23862.22    181.16 o 
   3   2   3     4805.73     4987.99     28.72 o 
   4   2   3      386.87      411.45      9.73 o 
   5   2   3     3337.73     3121.36     47.76 o 
   6   2   3     1709.21     1606.68     35.75 o 
   7   2   3     1958.24     1947.97     29.84 o 
   8   2   3      164.90      138.66     13.10 o 
   9   2   3      998.36      937.40     27.34 o 
  10   2   3        9.46       17.89     15.18 o 
  11   2   3        7.08       24.23     17.00 o 
 -11   3   3      268.59      304.70     18.91 o 
 -10   3   3      173.81      202.99     20.54 o 
  -9   3   3      125.27      147.07     27.77 o 
  -8   3   3      172.84      162.49     14.14 o 
  -7   3   3     2223.48     2205.99     29.99 o 
  -6   3   3     2225.91     2171.46     50.17 o 
  -5   3   3      732.08      753.63     23.18 o 
  -4   3   3     1181.05     1340.38     17.70 o 
  -3   3   3      888.23      944.31      9.94 o 
  -2   3   3     1277.80     1486.02     10.77 o 
  -1   3   3    15891.65    17223.41    120.34 o 
   0   3   3      680.80      431.00     25.73 o 
   1   3   3    15216.53    16483.29    102.48 o 
   2   3   3     1228.05     1468.77     10.89 o 
   3   3   3      781.90      841.74      8.44 o 
   4   3   3     1318.52     1497.65     20.30 o 
   5   3   3      791.89      826.41     19.56 o 
   6   3   3     2056.31     2021.87     46.72 o 
   7   3   3     2198.30     2171.70     42.81 o 
   8   3   3      129.49      142.39     11.50 o 
   9   3   3      153.50      178.42     15.61 o 
  10   3   3      194.94      228.42     18.41 o 
  11   3   3      258.46      292.13     23.93 o 
 -11   4   3       10.66       14.40     16.55 o 
 -10   4   3      370.69      358.91     22.58 o 
  -9   4   3       41.82       66.56     11.86 o 
  -8   4   3     2164.18     2021.74     36.80 o 
  -7   4   3     1406.73     1324.76     28.22 o 
  -6   4   3      673.37      724.34     20.40 o 
  -5   4   3     9373.83     8981.04    134.61 o 
  -4   4   3      746.18      748.82     13.52 o 
  -3   4   3     9373.14     9622.28     74.62 o 
  -2   4   3      564.11      693.79     10.03 o 
  -1   4   3     3204.22     2874.35     34.35 o 
   0   4   3     1028.71     1228.14     68.65 o 
   1   4   3     3172.97     2832.49     33.39 o 
   2   4   3      614.42      755.42      9.97 o 
   3   4   3     8936.81     9255.10     74.73 o 
   4   4   3      724.01      772.59     16.46 o 
   5   4   3     9368.98     9124.58     95.00 o 
   6   4   3      718.53      743.28     19.52 o 
   7   4   3     1224.76     1165.29     30.00 o 
   8   4   3     2022.11     1906.36     34.71 o 
   9   4   3       39.36       78.80     11.53 o 
  10   4   3      409.25      439.51     28.44 o 
  11   4   3       10.00       40.67     16.01 o 
 -11   5   3       88.11       85.70     28.55 o 
 -10   5   3      413.53      489.64     26.52 o 
  -9   5   3      403.31      370.38     39.43 o 
  -8   5   3      286.11      354.12     37.52 o 
  -7   5   3      438.30      389.08     18.36 o 
  -6   5   3      886.15      843.00     23.42 o 
  -5   5   3     1815.17     1816.23     23.75 o 
  -4   5   3      771.13      680.46     11.53 o 
  -3   5   3      302.34      405.82     13.08 o 
  -2   5   3     1415.07     1345.61     21.10 o 
  -1   5   3     2172.93     2379.06     23.42 o 
   0   5   3     4949.33     4513.16     21.65 o 
   1   5   3     2229.32     2406.61     24.54 o 
   2   5   3     1352.99     1295.51     14.86 o 
   3   5   3      264.93      350.64     12.95 o 
   4   5   3      751.76      649.77     12.37 o 
   5   5   3     1924.53     1939.43     34.08 o 
   6   5   3      856.26      810.93     23.34 o 
   7   5   3      407.74      410.09     23.59 o 
   8   5   3      232.23      269.00     20.16 o 
   9   5   3      422.84      466.30     19.62 o 
  10   5   3      404.01      449.76     21.11 o 
  11   5   3       78.49       69.63     21.39 o 
 -10   6   3      108.10      134.43     31.78 o 
  -9   6   3      144.41      145.42     19.08 o 
  -8   6   3     1032.17      986.83     30.88 o 
  -7   6   3      506.38      442.23     15.28 o 
  -6   6   3      548.21      552.58     14.99 o 
  -5   6   3     6768.53     6411.67     59.89 o 
  -4   6   3     1008.78     1041.91     14.44 o 
  -3   6   3     2779.07     2640.57     22.16 o 
  -2   6   3     2833.21     3041.20     23.07 o 
  -1   6   3     2490.55     2424.78     16.69 o 
   0   6   3      663.99      708.96     19.07 o 
   1   6   3     2316.69     2188.80     19.88 o 
   2   6   3     2928.61     3146.55     22.86 o 
   3   6   3     2640.09     2518.27     25.53 o 
   4   6   3      982.41     1027.11     16.02 o 
   5   6   3     7036.72     6652.08     60.47 o 
   6   6   3      587.27      572.74     18.61 o 
   7   6   3      411.40      380.68     14.22 o 
   8   6   3      961.91      884.61     20.21 o 
   9   6   3      131.07      142.30     23.50 o 
  10   6   3      125.01      127.69     27.77 o 
 -10   7   3      448.89      517.49     29.50 o 
  -9   7   3      300.83      320.24     16.76 o 
  -8   7   3      147.39      148.53     12.46 o 
  -7   7   3      733.38      720.82     24.43 o 
  -6   7   3      397.88      385.36     11.74 o 
  -5   7   3      922.86      971.19     16.57 o 
  -4   7   3     1878.61     1897.54     23.46 o 
  -3   7   3     3267.44     3179.02     26.56 o 
  -2   7   3     1320.92     1101.36     13.78 o 
  -1   7   3     2652.44     2853.27     20.69 o 
   0   7   3     1286.14      964.71      7.77 o 
   1   7   3     2828.26     3071.35     20.47 o 
   2   7   3     1343.99     1145.34     11.88 o 
   3   7   3     3143.78     3081.20     25.19 o 
   4   7   3     1903.66     1933.22     21.28 o 
   5   7   3     1016.64     1062.58     17.06 o 
   6   7   3      363.38      334.12     14.05 o 
   7   7   3      675.54      650.46     17.23 o 
   8   7   3      156.45      180.70     16.13 o 
   9   7   3      325.44      343.77     23.32 o 
  10   7   3      466.44      483.74     27.20 o 
 -10   8   3      204.25      263.65     32.00 o 
  -9   8   3       70.38       80.42     13.13 o 
  -8   8   3      428.67      404.95     17.69 o 
  -7   8   3     1037.67     1001.69     19.30 o 
  -6   8   3      276.75      282.31     11.99 o 
  -5   8   3     1346.93     1326.66     23.20 o 
  -4   8   3      911.33      881.91     19.77 o 
  -3   8   3     1040.72      978.08     14.82 o 
  -2   8   3     2560.61     2347.35     34.23 o 
  -1   8   3     1099.45     1013.82     15.09 o 
   0   8   3     2505.15     2380.42     29.28 o 
   1   8   3      963.86      906.24     16.25 o 
   2   8   3     2633.42     2431.14     24.52 o 
   3   8   3     1214.95     1130.57     21.00 o 
   4   8   3      852.08      830.58     18.01 o 
   5   8   3     1437.56     1375.90     21.39 o 
   6   8   3      291.94      309.04     14.24 o 
   7   8   3     1045.56     1030.39     23.51 o 
   8   8   3      404.90      389.91     19.85 o 
   9   8   3       63.01       42.68     14.43 o 
  10   8   3      225.58      200.54     24.17 o 
 -10   9   3      362.15      401.08     55.88 o 
  -9   9   3      107.89       98.48     13.82 o 
  -8   9   3      524.74      522.14     18.41 o 
  -7   9   3      669.63      649.79     19.32 o 
  -6   9   3      568.42      665.57     19.32 o 
  -5   9   3      341.45      329.69     13.99 o 
  -4   9   3     1262.41     1182.20     20.01 o 
  -3   9   3      649.61      635.47     16.09 o 
  -2   9   3     1049.24      950.94     17.37 o 
  -1   9   3      578.49      512.29     13.25 o 
   0   9   3    13898.07    13284.43     96.38 o 
   1   9   3      641.24      567.94     11.23 o 
   2   9   3     1123.61      996.93     14.36 o 
   3   9   3      624.25      613.73     17.78 o 
   4   9   3     1198.13     1180.45     18.00 o 
   5   9   3      392.87      383.52     13.45 o 
   6   9   3      617.19      680.69     17.69 o 
   7   9   3      613.40      605.09     18.21 o 
   8   9   3      441.05      449.15     16.84 o 
   9   9   3      116.45      135.73     17.66 o 
  10   9   3      420.80      425.00     22.54 o 
 -10  10   3      341.59      358.16     23.71 o 
  -9  10   3       22.74       32.87     14.82 o 
  -8  10   3      756.90      726.92     21.97 o 
  -7  10   3      676.27      655.24     21.48 o 
  -6  10   3     1275.20     1201.16     35.58 o 
  -5  10   3     1083.54      981.78     21.01 o 
  -4  10   3      126.25      130.35     10.70 o 
  -3  10   3     7225.17     6873.29     68.37 o 
  -2  10   3     1100.23     1074.92     17.98 o 
  -1  10   3     3365.94     3122.56     26.67 o 
   0  10   3      850.84      824.75     12.37 o 
   1  10   3     3512.84     3235.83     27.91 o 
   2  10   3     1154.34     1193.18     16.95 o 
   3  10   3     7503.46     7055.86     65.78 o 
   4  10   3      137.84      174.44      9.34 o 
   5  10   3      943.83      858.34     16.93 o 
   6  10   3     1292.55     1207.49     24.23 o 
   7  10   3      770.92      722.41     22.74 o 
   8  10   3      695.25      671.33     21.47 o 
   9  10   3       21.56       18.77     16.33 o 
  10  10   3      355.73      336.44     23.41 o 
  -9  11   3       18.44       44.33     16.11 o 
  -8  11   3      691.08      711.58     35.72 o 
  -7  11   3      636.94      641.60     26.02 o 
  -6  11   3      165.68      199.43     15.97 o 
  -5  11   3       65.29       51.89     12.23 o 
  -4  11   3     1145.63     1109.16     26.92 o 
  -3  11   3      170.32      180.33     12.21 o 
  -2  11   3      629.23      619.39     16.39 o 
  -1  11   3     3157.84     3130.91     30.22 o 
   0  11   3     6211.78     5929.52     41.75 o 
   1  11   3     3250.72     3171.70     28.32 o 
   2  11   3      675.32      671.09     14.29 o 
   3  11   3      138.22      137.57     10.00 o 
   4  11   3     1170.02     1088.84     20.57 o 
   5  11   3       77.79       82.26     10.23 o 
   6  11   3      190.24      206.21     24.70 o 
   7  11   3      640.15      609.50     22.77 o 
   8  11   3      598.30      603.69     23.18 o 
   9  11   3       26.21       16.60     18.87 o 
  -9  12   3       54.37       52.90     22.57 o 
  -8  12   3       72.28      121.39     18.68 o 
  -7  12   3       91.73      125.20     26.04 o 
  -6  12   3      595.07      590.20     26.76 o 
  -5  12   3      636.30      676.48     23.22 o 
  -4  12   3     1328.80     1325.78     28.73 o 
  -3  12   3     1836.62     1821.36     25.99 o 
  -2  12   3     3312.52     3202.62     32.36 o 
  -1  12   3      114.21      133.88     11.65 o 
   0  12   3      231.88      345.83     11.09 o 
   1  12   3      183.68      197.10     11.79 o 
   2  12   3     3291.53     3194.29     43.97 o 
   3  12   3     1928.90     1904.40     27.98 o 
   4  12   3     1401.82     1390.26     24.40 o 
   5  12   3      678.84      721.74     23.04 o 
   6  12   3      566.08      562.99     20.84 o 
   7  12   3       82.50      110.44     17.19 o 
   8  12   3       65.07       87.48     18.03 o 
   9  12   3       70.82       67.95     21.59 o 
  -9  13   3       18.68       20.55     20.97 o 
  -8  13   3      152.04      175.01     20.80 o 
  -7  13   3      717.79      761.19     28.93 o 
  -6  13   3      171.23      154.51     21.68 o 
  -5  13   3      146.43      163.06     17.96 o 
  -4  13   3     1573.34     1545.28     33.02 o 
  -3  13   3      112.33      113.11     12.30 o 
  -2  13   3      511.23      527.21     15.32 o 
  -1  13   3     2713.32     2782.71     33.98 o 
   0  13   3       29.55       32.19      9.74 o 
   1  13   3     2824.11     2878.03     34.05 o 
   2  13   3      465.53      506.71     15.55 o 
   3  13   3       99.24      119.44     11.69 o 
   4  13   3     1615.03     1548.57     28.60 o 
   5  13   3      145.96      145.47     16.59 o 
   6  13   3      162.80      153.81     18.84 o 
   7  13   3      725.64      777.50     31.29 o 
   8  13   3      138.40      192.26     20.99 o 
   9  13   3       26.89       38.65     24.33 o 
  -8  14   3       13.02       16.23     19.46 o 
  -7  14   3      294.19      349.33     25.16 o 
  -6  14   3      619.94      583.61     26.22 o 
  -5  14   3      821.89      811.26     32.52 o 
  -4  14   3      253.04      281.99     21.24 o 
  -3  14   3      610.01      613.07     20.95 o 
  -2  14   3      369.89      340.48     17.53 o 
  -1  14   3      251.26      253.06     13.62 o 
   0  14   3      117.02       80.90     10.27 o 
   1  14   3      322.19      319.84     13.87 o 
   2  14   3      407.62      383.84     15.84 o 
   3  14   3      527.30      525.45     20.76 o 
   4  14   3      277.47      263.52     20.97 o 
   5  14   3      918.13      964.93     31.57 o 
   6  14   3      589.41      581.46     28.22 o 
   7  14   3      254.67      279.27     23.64 o 
   8  14   3       17.47       20.03     19.34 o 
  -8  15   3      170.99      203.74     24.28 o 
  -7  15   3       79.54       91.99     22.66 o 
  -6  15   3      154.22      146.79     22.38 o 
  -5  15   3       20.41       57.61     20.94 o 
  -4  15   3      197.74      189.60     23.41 o 
  -3  15   3      170.32      250.21     25.61 o 
  -2  15   3      587.52      612.86     25.96 o 
  -1  15   3      577.57      644.08     19.34 o 
   0  15   3      663.97      732.23     21.73 o 
   1  15   3      564.94      601.39     17.53 o 
   2  15   3      619.20      632.73     22.39 o 
   3  15   3      144.52      159.42     21.37 o 
   4  15   3      202.65      214.38     21.77 o 
   5  15   3       23.19       88.13     34.22 o 
   6  15   3      127.11      117.37     25.60 o 
   7  15   3       70.31       80.47     22.32 o 
   8  15   3      195.91      241.30     29.55 o 
  -7  16   3      266.80      331.40     31.43 o 
  -6  16   3      538.91      535.88     42.96 o 
  -5  16   3      392.80      428.98     30.20 o 
  -4  16   3        9.76       42.02     22.63 o 
  -3  16   3      626.38      653.83     32.63 o 
  -2  16   3      805.92      840.78     34.17 o 
  -1  16   3      485.61      546.79     25.40 o 
   0  16   3      438.39      372.71     17.29 o 
   1  16   3      530.82      632.99     22.96 o 
   2  16   3      869.80      871.89     37.91 o 
   3  16   3      551.89      569.57     29.35 o 
   4  16   3       18.67       34.04     20.25 o 
   5  16   3      428.54      448.23     32.43 o 
   6  16   3      508.07      537.46     30.70 o 
   7  16   3      233.96      313.21     27.87 o 
  -6  17   3      138.10      176.54     29.72 o 
  -5  17   3      170.48      162.56     27.24 o 
  -4  17   3       27.59       36.12     27.52 o 
  -3  17   3      180.02      228.30     44.96 o 
  -2  17   3      199.49      153.91     28.78 o 
  -1  17   3      492.95      455.31     46.69 o 
   0  17   3      312.87      293.95     24.98 o 
   1  17   3      519.64      508.29     35.87 o 
   2  17   3      202.45      226.74     26.84 o 
   3  17   3      171.52      180.58     23.86 o 
   4  17   3       38.36       18.65     21.27 o 
   5  17   3      174.23      199.72     24.49 o 
   6  17   3      110.16      134.36     24.61 o 
  -6  18   3       99.97      109.75     33.07 o 
  -5  18   3       61.51       61.58     29.69 o 
  -4  18   3       99.54      119.20     31.91 o 
  -3  18   3      177.44      255.25     33.14 o 
  -2  18   3      294.56      231.53     33.07 o 
  -1  18   3      305.87      382.65     39.90 o 
   0  18   3      209.64      244.22     37.70 o 
   1  18   3      359.20      340.12     37.94 o 
   2  18   3      340.03      307.05     46.90 o 
   3  18   3      167.46      149.57     36.04 o 
   4  18   3       93.91       41.09     28.80 o 
   5  18   3       52.16       55.08     31.87 o 
   6  18   3       87.39      154.10     35.52 o 
  -5  19   3       15.65       42.31     34.39 o 
  -4  19   3       74.53      104.81     32.17 o 
  -3  19   3       38.43       52.49     36.64 o 
  -2  19   3        5.74       22.18     33.06 o 
  -1  19   3      186.42      206.47     60.43 o 
   0  19   3      197.79      197.07     46.34 o 
   1  19   3      197.07       75.83     43.64 o 
   2  19   3        7.40       23.33     33.28 o 
   3  19   3       37.66       84.32     35.59 o 
   4  19   3       80.62       63.75     35.80 o 
   5  19   3       21.59       48.53     42.98 o 
  -4  20   3       90.68       63.93     38.97 o 
  -3  20   3      368.62      376.14     46.19 o 
  -2  20   3       41.98       17.70     35.68 o 
  -1  20   3       44.28       27.73     45.48 o 
   0  20   3       85.98       77.95     47.36 o 
   1  20   3       33.30      110.16     47.84 o 
   2  20   3       44.59       54.09     46.69 o 
   3  20   3      387.40      445.38     47.81 o 
   4  20   3       89.15       99.18     53.70 o 
  -2  21   3       63.20       68.27     52.64 o 
  -1  21   3      225.43      311.19     93.03 o 
   0  21   3       96.85       90.61     49.23 o 
   1  21   3      209.69      307.27    119.77 o 
   2  21   3       71.81       73.10     50.00 o 
   1   0   4    17355.45    18183.61    100.42 o 
   2   0   4    11432.84    12349.84     61.64 o 
   3   0   4       37.95      190.39      6.34 o 
   4   0   4       79.77       71.91      5.71 o 
   5   0   4      344.38      325.17     16.73 o 
   6   0   4     8737.08     8764.40     92.52 o 
   7   0   4     2910.14     2666.20     37.40 o 
   8   0   4      264.92      305.65     16.74 o 
   9   0   4       99.89       81.74     16.85 o 
  10   0   4      670.06      773.17     31.08 o 
  11   0   4      129.51      129.42     19.13 o 
 -11   1   4      357.65      316.17     30.49 o 
 -10   1   4      416.33      458.03     25.14 o 
  -9   1   4       18.10       12.24     15.68 o 
  -8   1   4      140.78      119.49     13.42 o 
  -7   1   4      271.46      238.95     13.64 o 
  -6   1   4      167.74      233.73     20.03 o 
  -5   1   4     3945.67     3776.00     38.01 o 
  -4   1   4     1222.84     1234.54     23.59 o 
  -3   1   4     3347.26     3358.57     31.29 o 
  -2   1   4     2370.83     2386.55     18.03 o 
  -1   1   4      640.00      666.27     15.84 o 
   0   1   4        2.81        2.31      4.43 o 
   1   1   4      583.21      605.99     14.10 o 
   2   1   4     2678.17     2686.51     20.69 o 
   3   1   4     3218.40     3258.71     39.38 o 
   4   1   4     1111.05     1154.18     18.19 o 
   5   1   4     3958.43     3855.49     38.12 o 
   6   1   4      205.97      260.06     13.28 o 
   7   1   4      265.58      224.67     14.68 o 
   8   1   4      121.80      109.13     13.16 o 
   9   1   4        7.27       13.35     15.12 o 
  10   1   4      409.06      449.66     22.53 o 
  11   1   4      366.89      369.48     23.40 o 
 -11   2   4      156.25      163.15     25.68 o 
 -10   2   4      248.46      282.78     21.88 o 
  -9   2   4       28.33       33.44     15.68 o 
  -8   2   4      199.41      191.41     13.87 o 
  -7   2   4     1712.14     1582.95     29.62 o 
  -6   2   4     5978.30     5914.38     73.20 o 
  -5   2   4      669.48      704.57     20.25 o 
  -4   2   4     1321.02     1240.14     20.19 o 
  -3   2   4     1758.34     1961.86     22.29 o 
  -2   2   4    16258.17    15838.83    119.67 o 
  -1   2   4     3513.70     2956.77     18.20 o 
   0   2   4     3601.11     3719.34     42.16 o 
   1   2   4     3508.53     2924.21     17.57 o 
   2   2   4    16041.39    15533.32    126.38 o 
   3   2   4     1677.04     1867.99     24.91 o 
   4   2   4     1099.20     1018.68     14.25 o 
   5   2   4      676.89      726.14     23.95 o 
   6   2   4     5896.80     5784.60     79.82 o 
   7   2   4     1657.72     1517.91     27.70 o 
   8   2   4      170.43      155.18     12.16 o 
   9   2   4       42.16       58.08     14.68 o 
  10   2   4      206.69      257.38     19.43 o 
  11   2   4      143.34      167.93     19.23 o 
 -11   3   4      837.25      838.90     25.39 o 
 -10   3   4      711.68      688.59     27.99 o 
  -9   3   4      246.00      266.70     18.64 o 
  -8   3   4      305.93      293.72     17.60 o 
  -7   3   4      526.83      490.55     23.35 o 
  -6   3   4     2690.64     2633.75     35.53 o 
  -5   3   4      403.74      390.81     14.40 o 
  -4   3   4      227.40      260.06      9.46 o 
  -3   3   4     9217.79     9151.35     60.67 o 
  -2   3   4     6485.25     6587.86     41.72 o 
  -1   3   4      392.25      400.82     11.77 o 
   0   3   4    12427.61    12088.04    124.73 o 
   1   3   4      406.84      401.58     11.21 o 
   2   3   4     6236.34     6211.58     38.21 o 
   3   3   4     9219.10     9244.79     69.84 o 
   4   3   4      247.64      282.52     11.39 o 
   5   3   4      348.30      359.94     14.24 o 
   6   3   4     2761.29     2713.07     55.10 o 
   7   3   4      491.13      461.98     20.09 o 
   8   3   4      262.59      253.77     18.13 o 
   9   3   4      324.89      372.41     15.66 o 
  10   3   4      704.74      680.42     25.68 o 
  11   3   4      809.44      904.32     41.54 o 
 -11   4   4      105.01      139.36     27.74 o 
 -10   4   4        6.57       19.39     23.04 o 
  -9   4   4      739.38      755.75     38.11 o 
  -8   4   4      417.00      436.65     28.05 o 
  -7   4   4      878.64      823.77     21.05 o 
  -6   4   4     1668.35     1616.11     33.05 o 
  -5   4   4      799.53      874.00     16.45 o 
  -4   4   4     1261.75     1037.18     14.39 o 
  -3   4   4      519.30      517.51     10.22 o 
  -2   4   4     6134.23     6297.95     35.94 o 
  -1   4   4     3143.61     3311.30     29.79 o 
   0   4   4     1216.74     1013.63     13.88 o 
   1   4   4     3174.27     3322.50     29.09 o 
   2   4   4     6617.46     6872.95     33.31 o 
   3   4   4      464.78      449.88     12.69 o 
   4   4   4     1151.23      977.21     15.24 o 
   5   4   4      779.44      815.62     19.25 o 
   6   4   4     1484.40     1396.02     30.82 o 
   7   4   4      831.56      761.41     24.21 o 
   8   4   4      473.13      517.83     32.36 o 
   9   4   4      785.08      791.19     32.60 o 
  10   4   4        5.91       20.85     13.99 o 
  11   4   4       95.14       80.07     22.40 o 
 -11   5   4      571.74      662.37     38.79 o 
 -10   5   4      220.18      218.02     22.37 o 
  -9   5   4      116.48      160.28     22.19 o 
  -8   5   4     1146.83     1167.03     33.30 o 
  -7   5   4      751.03      754.32     20.61 o 
  -6   5   4      383.12      390.64     15.14 o 
  -5   5   4      721.21      761.13     17.52 o 
  -4   5   4     1271.20     1196.22     17.70 o 
  -3   5   4    11524.85    11471.18     79.14 o 
  -2   5   4     3664.46     3589.17     35.37 o 
  -1   5   4     1518.02     1702.12     18.51 o 
   0   5   4     3868.61     3954.05     33.97 o 
   1   5   4     1509.87     1706.55     19.90 o 
   2   5   4     3633.55     3562.66     27.83 o 
   3   5   4    11629.00    11428.43     79.71 o 
   4   5   4     1297.17     1190.49     17.09 o 
   5   5   4      807.77      802.53     18.86 o 
   6   5   4      394.34      403.34     19.61 o 
   7   5   4      628.71      564.71     23.93 o 
   8   5   4     1114.84     1131.36     34.21 o 
   9   5   4      160.33      184.11     21.42 o 
  10   5   4      231.40      259.18     23.78 o 
  11   5   4      553.41      598.32     30.74 o 
 -10   6   4       29.94       31.91     19.05 o 
  -9   6   4      379.65      414.13     30.49 o 
  -8   6   4      465.72      461.67     24.29 o 
  -7   6   4      716.68      682.64     22.81 o 
  -6   6   4     2950.35     2787.69     44.22 o 
  -5   6   4      170.21      243.27      9.39 o 
  -4   6   4     5289.15     4869.85     42.89 o 
  -3   6   4      451.92      517.40     16.52 o 
  -2   6   4     2966.11     3172.61     29.98 o 
  -1   6   4     2097.27     2124.99     16.35 o 
   0   6   4     3286.75     3466.94     36.67 o 
   1   6   4     2022.03     2027.15     16.49 o 
   2   6   4     3382.02     3611.65     29.71 o 
   3   6   4      500.39      547.64     12.82 o 
   4   6   4     5447.51     5023.73     42.56 o 
   5   6   4      141.47      200.02     14.97 o 
   6   6   4     2764.01     2568.14     35.56 o 
   7   6   4      722.74      693.21     23.09 o 
   8   6   4      548.32      560.04     25.99 o 
   9   6   4      388.80      436.27     31.83 o 
  10   6   4       19.18        3.10     18.74 o 
 -10   7   4      258.90      274.36     22.09 o 
  -9   7   4       98.32      117.37     17.93 o 
  -8   7   4      156.15      194.90     14.04 o 
  -7   7   4      863.91      791.04     17.22 o 
  -6   7   4      289.52      290.18     11.82 o 
  -5   7   4      575.00      527.47     14.02 o 
  -4   7   4      407.89      416.31     15.25 o 
  -3   7   4     8100.70     7888.57     61.96 o 
  -2   7   4     3215.46     3108.60     25.55 o 
  -1   7   4     4371.05     4267.53     30.04 o 
   0   7   4      687.55      771.63     18.64 o 
   1   7   4     4353.28     4306.74     27.45 o 
   2   7   4     3234.02     3121.57     22.95 o 
   3   7   4     8080.78     7799.57     65.77 o 
   4   7   4      370.09      361.04     12.10 o 
   5   7   4      653.39      602.65     16.56 o 
   6   7   4      335.12      308.27     15.10 o 
   7   7   4      738.02      687.54     29.02 o 
   8   7   4      149.41      188.00     12.92 o 
   9   7   4      131.30      153.77     21.30 o 
  10   7   4      246.89      264.26     29.27 o 
 -10   8   4       68.43       57.91     25.63 o 
  -9   8   4      311.66      312.27     22.22 o 
  -8   8   4      312.71      281.31     14.63 o 
  -7   8   4      675.27      693.39     17.59 o 
  -6   8   4      268.32      274.83     13.19 o 
  -5   8   4     1867.10     1892.81     27.78 o 
  -4   8   4     6793.31     6447.34     56.80 o 
  -3   8   4      372.94      425.20      9.99 o 
  -2   8   4     2203.99     2095.86     23.11 o 
  -1   8   4     1928.58     2026.67     22.52 o 
   0   8   4      345.80      312.02      9.20 o 
   1   8   4     1914.62     2042.14     23.24 o 
   2   8   4     2232.82     2042.91     21.34 o 
   3   8   4      332.80      392.62     11.16 o 
   4   8   4     6922.80     6533.49     59.67 o 
   5   8   4     1861.68     1854.06     25.97 o 
   6   8   4      203.84      213.43     12.60 o 
   7   8   4      695.84      661.13     27.43 o 
   8   8   4      339.60      312.69     16.43 o 
   9   8   4      293.97      282.72     18.50 o 
  10   8   4       53.14       39.63     21.67 o 
 -10   9   4      152.75      132.90     33.04 o 
  -9   9   4      109.26       99.55     13.72 o 
  -8   9   4      163.73      220.67     14.71 o 
  -7   9   4       12.75       27.69     11.32 o 
  -6   9   4      168.80      162.96     12.58 o 
  -5   9   4      472.45      438.93     14.13 o 
  -4   9   4      438.19      446.32     18.95 o 
  -3   9   4     2588.15     2527.82     32.27 o 
  -2   9   4     1374.67     1360.71     18.14 o 
  -1   9   4      851.14      843.21     14.97 o 
   0   9   4      801.85      980.83     18.84 o 
   1   9   4      825.33      813.97     13.00 o 
   2   9   4     1415.46     1441.84     18.45 o 
   3   9   4     2492.06     2477.66     34.16 o 
   4   9   4      449.68      462.64     19.45 o 
   5   9   4      548.78      511.47     15.69 o 
   6   9   4      186.94      137.59     10.69 o 
   7   9   4       28.06       35.23      9.93 o 
   8   9   4      187.95      221.35     20.62 o 
   9   9   4      128.12      129.69     19.42 o 
  10   9   4      133.88      132.71     31.10 o 
 -10  10   4      118.00      175.59     37.84 o 
  -9  10   4      614.95      533.30     21.99 o 
  -8  10   4       35.80       32.19     13.11 o 
  -7  10   4      333.54      366.80     17.53 o 
  -6  10   4      773.74      733.85     25.32 o 
  -5  10   4      668.74      593.72     17.76 o 
  -4  10   4     2166.95     2035.84     28.91 o 
  -3  10   4       74.96       92.73      9.87 o 
  -2  10   4     3095.99     2806.83     25.05 o 
  -1  10   4     1198.76     1375.35     22.41 o 
   0  10   4      739.05      624.92     14.74 o 
   1  10   4     1163.50     1378.42     16.31 o 
   2  10   4     2942.19     2668.63     25.40 o 
   3  10   4       54.87       90.25      8.44 o 
   4  10   4     2271.87     2118.96     27.03 o 
   5  10   4      645.01      619.02     16.12 o 
   6  10   4      806.24      794.62     20.68 o 
   7  10   4      367.56      371.39     18.26 o 
   8  10   4       43.59       44.95     12.89 o 
   9  10   4      580.43      534.46     25.03 o 
  10  10   4       97.57       94.66     29.50 o 
  -9  11   4      531.33      552.80     23.90 o 
  -8  11   4      884.70      840.89     28.18 o 
  -7  11   4      175.01      161.23     16.04 o 
  -6  11   4       13.40       14.41     13.35 o 
  -5  11   4      404.59      378.24     17.57 o 
  -4  11   4       91.94       97.50     11.78 o 
  -3  11   4      483.04      506.89     16.07 o 
  -2  11   4      622.94      586.83     12.36 o 
  -1  11   4     2142.74     2082.39     24.41 o 
   0  11   4     1671.30     1525.26     22.21 o 
   1  11   4     2086.99     2048.37     21.74 o 
   2  11   4      563.65      537.47     13.18 o 
   3  11   4      435.93      453.68     13.96 o 
   4  11   4       99.97      144.90     10.67 o 
   5  11   4      405.15      423.43     15.62 o 
   6  11   4        6.60       17.12     12.24 o 
   7  11   4      192.67      228.56     19.52 o 
   8  11   4      867.95      838.32     26.25 o 
   9  11   4      543.32      549.10     29.48 o 
  -9  12   4      251.46      200.19     20.11 o 
  -8  12   4      177.38      152.83     19.03 o 
  -7  12   4       52.71       77.84     17.63 o 
  -6  12   4      685.94      683.33     24.46 o 
  -5  12   4      645.55      631.81     23.56 o 
  -4  12   4      771.79      797.16     22.52 o 
  -3  12   4       33.23       55.50     11.44 o 
  -2  12   4     2594.45     2520.16     28.85 o 
  -1  12   4      643.45      712.41     20.54 o 
   0  12   4     1115.03     1146.15     17.52 o 
   1  12   4      649.98      726.41     15.68 o 
   2  12   4     2398.61     2328.74     29.05 o 
   3  12   4       43.43       47.51     10.71 o 
   4  12   4      886.71      923.81     20.48 o 
   5  12   4      595.57      634.98     21.83 o 
   6  12   4      719.63      735.50     24.57 o 
   7  12   4       70.93       96.42     17.68 o 
   8  12   4      213.30      218.86     19.91 o 
   9  12   4      248.88      244.78     25.37 o 
  -9  13   4      371.20      377.68     33.77 o 
  -8  13   4      290.98      240.66     21.71 o 
  -7  13   4      169.13      205.49     23.23 o 
  -6  13   4       64.44      116.76     20.18 o 
  -5  13   4      929.28      912.28     29.26 o 
  -4  13   4      142.04      127.76     17.60 o 
  -3  13   4      436.56      464.46     17.30 o 
  -2  13   4      132.36      109.39     12.53 o 
  -1  13   4     3235.06     3022.76     35.35 o 
   0  13   4     1279.23     1241.27     19.21 o 
   1  13   4     3209.66     3013.87     34.80 o 
   2  13   4      164.80      160.85     12.15 o 
   3  13   4      456.83      480.34     18.24 o 
   4  13   4      123.85      118.15     16.03 o 
   5  13   4      929.87      930.09     26.75 o 
   6  13   4       66.17      138.53     20.11 o 
   7  13   4      162.07      164.77     20.28 o 
   8  13   4      285.47      263.29     22.04 o 
   9  13   4      358.18      385.31     60.06 o 
  -8  14   4       87.45       90.61     21.01 o 
  -7  14   4       90.46       97.26     20.31 o 
  -6  14   4      552.34      551.17     29.29 o 
  -5  14   4       66.53       41.29     19.85 o 
  -4  14   4     1120.75     1107.66     36.23 o 
  -3  14   4      386.24      346.92     21.45 o 
  -2  14   4      990.87      954.79     23.77 o 
  -1  14   4      277.09      313.89     13.85 o 
   0  14   4      583.37      573.06     16.37 o 
   1  14   4      314.37      361.73     15.00 o 
   2  14   4     1037.54     1032.85     21.65 o 
   3  14   4      354.08      318.95     17.12 o 
   4  14   4     1113.85     1024.85     32.19 o 
   5  14   4       93.15       83.29     18.50 o 
   6  14   4      521.28      524.75     27.76 o 
   7  14   4       92.27       88.18     20.41 o 
   8  14   4      109.05      119.18     33.99 o 
  -8  15   4      125.32      181.85     24.21 o 
  -7  15   4       59.42      104.50     31.93 o 
  -6  15   4      160.52      158.13     26.72 o 
  -5  15   4      584.22      585.85     31.71 o 
  -4  15   4       74.94       98.54     22.63 o 
  -3  15   4      215.26      232.05     35.64 o 
  -2  15   4      203.65      179.33     18.30 o 
  -1  15   4      534.75      582.76     19.45 o 
   0  15   4       32.17       48.24     14.40 o 
   1  15   4      512.96      584.47     20.80 o 
   2  15   4      218.44      187.76     16.29 o 
   3  15   4      245.83      283.36     22.45 o 
   4  15   4       66.75       76.20     21.09 o 
   5  15   4      570.93      577.67     30.31 o 
   6  15   4      185.21      170.32     24.11 o 
   7  15   4       51.08       73.44     22.01 o 
   8  15   4      112.14      119.75     28.69 o 
  -7  16   4       86.35      167.07     29.96 o 
  -6  16   4      117.81      164.61     28.72 o 
  -5  16   4      457.92      452.64     30.83 o 
  -4  16   4     1024.57     1039.41     44.45 o 
  -3  16   4      651.90      582.82     31.77 o 
  -2  16   4      204.44      212.38     25.42 o 
  -1  16   4      891.95      912.36     30.41 o 
   0  16   4      412.46      505.39     21.75 o 
   1  16   4      802.16      905.96     31.67 o 
   2  16   4      200.89      226.48     21.98 o 
   3  16   4      617.78      587.85     29.08 o 
   4  16   4     1022.81     1005.70     35.97 o 
   5  16   4      490.49      447.54     27.96 o 
   6  16   4       90.63      111.82     24.14 o 
   7  16   4       82.79       79.01     23.58 o 
  -6  17   4       28.15       29.96     25.75 o 
  -5  17   4      331.25      296.11     32.68 o 
  -4  17   4      626.49      723.80     39.17 o 
  -3  17   4       93.93       79.00     27.35 o 
  -2  17   4        4.62       33.27     26.76 o 
  -1  17   4      147.12      191.31     30.61 o 
   0  17   4       72.36      109.27     21.54 o 
   1  17   4      131.29      158.26     29.33 o 
   2  17   4        1.79       14.06     24.79 o 
   3  17   4       80.12       63.21     21.03 o 
   4  17   4      600.71      738.41     31.24 o 
   5  17   4      341.56      346.18     26.51 o 
   6  17   4       38.16       23.40     22.26 o 
  -6  18   4       15.80       34.68     27.50 o 
  -5  18   4      115.71      127.92     31.08 o 
  -4  18   4      801.27      897.83     46.13 o 
  -3  18   4      391.56      348.48     35.49 o 
  -2  18   4      163.78      146.16     31.41 o 
  -1  18   4       80.62      113.53     39.18 o 
   0  18   4      967.19      950.02     52.98 o 
   1  18   4       75.06      143.08     41.72 o 
   2  18   4      137.75       88.99     34.44 o 
   3  18   4      363.48      337.66     41.77 o 
   4  18   4      813.04      944.34     57.53 o 
   5  18   4      132.16       80.57     34.17 o 
   6  18   4       23.34       37.90     33.13 o 
  -5  19   4       31.56       25.55     34.09 o 
  -4  19   4        1.44       42.09     30.86 o 
  -3  19   4      230.17      238.42     53.16 o 
  -2  19   4       25.05       20.05     33.92 o 
  -1  19   4       78.12       27.80     34.85 o 
   0  19   4      146.32      109.51     64.33 o 
   1  19   4       85.21       66.39     45.99 o 
   2  19   4       22.20       26.96     33.75 o 
   3  19   4      227.33      207.24     40.25 o 
   4  19   4        2.98       13.29     33.56 o 
   5  19   4       34.68       74.38     59.91 o 
  -3  20   4      115.23       99.81     40.10 o 
  -2  20   4      117.47       96.73     38.69 o 
  -1  20   4      426.21      573.62    109.06 o 
   0  20   4      345.29      357.65     73.52 o 
   1  20   4      467.64      427.66     58.78 o 
   2  20   4      114.89       60.33     46.15 o 
   3  20   4       98.17      138.34     39.29 o 
  -1  21   4       56.99      107.13     50.45 o 
   0  21   4      326.26      284.19     56.88 o 
   1  21   4       50.91       68.11     49.56 o 
   1   0   5      759.98      758.26     16.46 o 
   2   0   5    12797.45    13658.19     80.91 o 
   3   0   5       21.90       25.28      7.20 o 
   4   0   5      565.30      799.54     21.15 o 
   5   0   5     2157.68     2247.64     26.89 o 
   6   0   5     2965.98     2893.16     55.46 o 
   7   0   5        5.12        6.74     10.11 o 
   8   0   5      168.39      133.96     14.25 o 
   9   0   5      926.18      948.79     31.21 o 
  10   0   5     2660.26     2766.65     56.06 o 
  11   0   5        6.60        3.45     16.85 o 
 -11   1   5        3.33       14.39     18.41 o 
 -10   1   5      418.22      432.50     24.79 o 
  -9   1   5     1455.63     1439.47     36.76 o 
  -8   1   5       96.11       95.14     13.47 o 
  -7   1   5     2303.31     2254.43     34.55 o 
  -6   1   5      628.03      616.11     16.20 o 
  -5   1   5      404.51      430.39     13.07 o 
  -4   1   5     1357.72     1555.74     19.13 o 
  -3   1   5       21.03      107.99     11.00 o 
  -2   1   5     6677.06     7324.32     68.59 o 
  -1   1   5    18464.99    18854.33    133.21 o 
   0   1   5      699.57     1186.36     10.24 o 
   1   1   5    20057.81    20742.96    149.24 o 
   2   1   5     6722.88     7371.31     58.22 o 
   3   1   5       66.59       53.04      6.94 o 
   4   1   5     1334.16     1573.46     19.39 o 
   5   1   5      308.34      357.37      9.65 o 
   6   1   5      650.99      635.25     17.14 o 
   7   1   5     2355.54     2277.46     34.19 o 
   8   1   5       89.22       84.39     13.31 o 
   9   1   5     1489.78     1437.13     33.43 o 
  10   1   5      428.89      458.42     23.26 o 
  11   1   5        6.76       16.59     17.07 o 
 -11   2   5       58.59       75.24     19.23 o 
 -10   2   5     1586.18     1599.93     41.11 o 
  -9   2   5      384.78      406.35     22.38 o 
  -8   2   5      268.57      280.99     21.08 o 
  -7   2   5       52.41       47.34      9.86 o 
  -6   2   5     5070.78     4694.31     50.25 o 
  -5   2   5     4183.31     4173.64     50.40 o 
  -4   2   5     1408.38     1435.28     16.62 o 
  -3   2   5      701.21      855.04     12.39 o 
  -2   2   5     3500.83     3557.56     24.65 o 
  -1   2   5     3302.35     3437.14     36.03 o 
   0   2   5     7028.22     5829.93     54.58 o 
   1   2   5     3295.92     3409.14     35.87 o 
   2   2   5     3508.02     3573.32     23.82 o 
   3   2   5      724.89      902.24     13.76 o 
   4   2   5     1531.37     1585.36     18.48 o 
   5   2   5     4065.32     3987.28     41.08 o 
   6   2   5     4910.85     4650.38     64.32 o 
   7   2   5       53.33       55.47     10.05 o 
   8   2   5      287.38      283.17     17.93 o 
   9   2   5      377.06      429.01     29.57 o 
  10   2   5     1546.28     1569.55     37.22 o 
  11   2   5       63.08      103.07     26.22 o 
 -11   3   5        5.18       24.18     16.82 o 
 -10   3   5      163.42      149.99     17.93 o 
  -9   3   5     1451.56     1412.41     34.46 o 
  -8   3   5      407.36      392.66     26.46 o 
  -7   3   5      445.27      388.28     18.52 o 
  -6   3   5     1690.37     1682.09     31.00 o 
  -5   3   5     2950.67     2948.54     32.14 o 
  -4   3   5      964.16      904.13     12.44 o 
  -3   3   5     2061.14     1980.07     18.92 o 
  -2   3   5     1618.51     1737.86     17.03 o 
  -1   3   5     3355.38     3549.11     26.15 o 
   0   3   5    10528.12    11303.05     73.56 o 
   1   3   5     3485.31     3552.80     22.17 o 
   2   3   5     1694.56     1810.45     11.83 o 
   3   3   5     2090.42     2152.03     24.80 o 
   4   3   5      972.28      942.24     13.23 o 
   5   3   5     2586.16     2528.93     28.11 o 
   6   3   5     1736.61     1731.49     33.18 o 
   7   3   5      363.13      313.86     24.07 o 
   8   3   5      374.44      385.26     19.60 o 
   9   3   5     1490.81     1482.84     28.27 o 
  10   3   5      168.21      180.35     18.77 o 
  11   3   5       12.40       32.69     17.46 o 
 -11   4   5        4.80       10.91     25.48 o 
 -10   4   5      161.84      180.25     22.25 o 
  -9   4   5      373.98      390.93     24.95 o 
  -8   4   5      631.32      602.06     41.57 o 
  -7   4   5       17.35        6.38      9.95 o 
  -6   4   5     3129.83     2969.26     40.26 o 
  -5   4   5      781.26      878.10     27.04 o 
  -4   4   5      133.35      150.52      6.63 o 
  -3   4   5      151.36      180.43      6.02 o 
  -2   4   5     2616.27     2809.69     23.44 o 
  -1   4   5     4216.91     4299.58     21.68 o 
   0   4   5     1157.82     1136.98     16.91 o 
   1   4   5     4166.25     4160.83     19.90 o 
   2   4   5     2548.14     2745.04     19.75 o 
   3   4   5      145.04      194.58      5.94 o 
   4   4   5      111.09      136.54      8.62 o 
   5   4   5      737.41      830.46     18.67 o 
   6   4   5     2972.91     2804.76     76.96 o 
   7   4   5       10.97        5.04     13.54 o 
   8   4   5      562.83      594.34     28.29 o 
   9   4   5      358.25      402.02     25.83 o 
  10   4   5      154.64      151.52     22.11 o 
  11   4   5        5.17       12.91     21.17 o 
 -10   5   5       19.43       11.04     18.76 o 
  -9   5   5     1276.20     1306.52     42.56 o 
  -8   5   5      331.64      313.10     21.30 o 
  -7   5   5       26.58       18.77     11.40 o 
  -6   5   5     1481.65     1495.17     26.06 o 
  -5   5   5     5095.97     5091.32     50.32 o 
  -4   5   5     2290.63     2170.08     24.81 o 
  -3   5   5     7107.60     7039.99     49.69 o 
  -2   5   5     5689.06     5596.26     44.49 o 
  -1   5   5     9522.21     9964.72     63.58 o 
   0   5   5       61.24       80.46      6.18 o 
   1   5   5     9023.72     9553.12     69.35 o 
   2   5   5     5671.54     5548.33     38.26 o 
   3   5   5     7267.98     7135.96     54.40 o 
   4   5   5     2299.44     2175.70     23.89 o 
   5   5   5     4782.37     4784.90     64.97 o 
   6   5   5     1457.31     1392.02     35.64 o 
   7   5   5       12.93       23.86     14.45 o 
   8   5   5      359.58      334.66     22.76 o 
   9   5   5     1260.95     1293.83     39.42 o 
  10   5   5       25.23       30.92     19.54 o 
 -10   6   5      140.31      134.57     19.62 o 
  -9   6   5       70.95       64.11     17.08 o 
  -8   6   5     1643.79     1574.32     35.42 o 
  -7   6   5      198.92      221.01     15.38 o 
  -6   6   5     1652.31     1641.31     23.57 o 
  -5   6   5      556.77      561.25     12.77 o 
  -4   6   5      263.82      286.86      9.99 o 
  -3   6   5     2389.69     2656.71     23.89 o 
  -2   6   5     1923.96     2310.14     21.64 o 
  -1   6   5     5353.78     5891.58     46.52 o 
   0   6   5     1751.18     1996.96     28.45 o 
   1   6   5     5326.03     5871.11     52.49 o 
   2   6   5     1859.30     2235.59     23.24 o 
   3   6   5     2266.41     2489.60     35.72 o 
   4   6   5      204.63      234.11      8.19 o 
   5   6   5      590.70      588.61     22.95 o 
   6   6   5     1591.78     1599.86     36.31 o 
   7   6   5      177.53      168.02     14.98 o 
   8   6   5     1709.04     1687.29     42.22 o 
   9   6   5       74.56       82.14     19.85 o 
  10   6   5      111.75       97.89     21.91 o 
 -10   7   5       18.48       17.27     17.73 o 
  -9   7   5      882.91      797.80     29.11 o 
  -8   7   5      199.30      222.66     25.03 o 
  -7   7   5      498.92      484.20     16.46 o 
  -6   7   5     1639.68     1560.96     24.35 o 
  -5   7   5     1313.13     1144.90     22.45 o 
  -4   7   5      252.62      268.11      9.97 o 
  -3   7   5      990.87      986.95     17.41 o 
  -2   7   5      123.14      167.46      7.92 o 
  -1   7   5     4777.25     4217.11     26.88 o 
   0   7   5     2667.78     2960.87     21.85 o 
   1   7   5     4790.92     4333.20     31.26 o 
   2   7   5       97.03      148.67      7.31 o 
   3   7   5     1234.32     1261.55     18.75 o 
   4   7   5      239.28      243.97      7.49 o 
   5   7   5     1381.64     1210.85     24.06 o 
   6   7   5     1647.63     1585.40     32.55 o 
   7   7   5      528.22      527.91     17.74 o 
   8   7   5      222.63      244.50     23.33 o 
   9   7   5      862.55      841.76     35.11 o 
  10   7   5       22.05        3.68     20.00 o 
 -10   8   5      133.13      114.93     27.03 o 
  -9   8   5      102.08      112.15     19.66 o 
  -8   8   5     1451.87     1363.61     39.19 o 
  -7   8   5      520.30      501.49     18.37 o 
  -6   8   5      272.50      267.12     13.63 o 
  -5   8   5      106.14      103.22     10.92 o 
  -4   8   5      145.14      216.51     10.38 o 
  -3   8   5     1589.20     1545.09     21.19 o 
  -2   8   5     1389.67     1540.33     20.23 o 
  -1   8   5     2928.96     3063.62     25.78 o 
   0   8   5      539.05      710.18     13.65 o 
   1   8   5     3006.06     3107.43     26.84 o 
   2   8   5     1314.71     1443.47     16.38 o 
   3   8   5     1480.83     1449.69     26.31 o 
   4   8   5      187.58      248.42     16.70 o 
   5   8   5      118.01      109.89      8.81 o 
   6   8   5      219.30      225.49     13.78 o 
   7   8   5      490.93      499.10     23.82 o 
   8   8   5     1473.04     1374.14     28.25 o 
   9   8   5      117.71      136.37     22.90 o 
  10   8   5      141.01      109.03     23.72 o 
 -10   9   5      154.12      103.18     33.71 o 
  -9   9   5      587.46      583.20     29.36 o 
  -8   9   5       50.22       38.31     12.29 o 
  -7   9   5      995.53      960.79     25.51 o 
  -6   9   5      209.34      206.19     13.25 o 
  -5   9   5      537.46      575.30     16.43 o 
  -4   9   5     1130.47     1225.93     20.15 o 
  -3   9   5     2939.34     3019.49     37.13 o 
  -2   9   5       18.57       30.95      8.49 o 
  -1   9   5    10551.17    10393.19     77.49 o 
   0   9   5      471.63      524.75     10.31 o 
   1   9   5    10289.24     9984.12     77.16 o 
   2   9   5       30.30       33.31      5.97 o 
   3   9   5     3241.25     3357.76     32.96 o 
   4   9   5     1171.33     1237.05     23.02 o 
   5   9   5      526.80      570.71     14.97 o 
   6   9   5      182.28      193.37     17.70 o 
   7   9   5     1054.62     1032.32     25.79 o 
   8   9   5       56.69       40.93     18.42 o 
   9   9   5      578.39      573.58     25.47 o 
  10   9   5      162.82      193.53     26.46 o 
  -9  10   5      444.25      515.92     21.13 o 
  -8  10   5      475.64      498.46     20.80 o 
  -7  10   5      511.08      524.27     21.02 o 
  -6  10   5      122.49      149.00     14.59 o 
  -5  10   5       49.74       25.19     10.87 o 
  -4  10   5      202.23      262.16     14.50 o 
  -3  10   5      740.91      716.81     15.41 o 
  -2  10   5      711.40      737.80     14.42 o 
  -1  10   5     6443.43     6169.61     49.79 o 
   0  10   5      145.22      188.69      9.24 o 
   1  10   5     6427.25     6094.27     49.43 o 
   2  10   5      664.01      706.63     14.59 o 
   3  10   5      698.04      669.73     13.94 o 
   4  10   5      237.82      308.95     14.00 o 
   5  10   5       50.75       41.76      9.65 o 
   6  10   5      111.13      125.35     12.35 o 
   7  10   5      506.51      478.34     29.28 o 
   8  10   5      434.20      446.06     19.23 o 
   9  10   5      466.51      485.62     28.11 o 
  -9  11   5       33.51       41.35     16.01 o 
  -8  11   5       49.34       68.98     16.45 o 
  -7  11   5      210.63      202.24     19.60 o 
  -6  11   5      194.45      228.44     17.25 o 
  -5  11   5      639.98      571.25     20.14 o 
  -4  11   5     1645.49     1549.12     26.38 o 
  -3  11   5     3627.52     3572.98     42.86 o 
  -2  11   5     1161.15     1097.16     16.15 o 
  -1  11   5     2589.52     2415.59     24.12 o 
   0  11   5      239.68      229.39     10.46 o 
   1  11   5     2395.84     2267.71     23.29 o 
   2  11   5     1237.89     1214.98     20.58 o 
   3  11   5     3829.70     3750.98     36.73 o 
   4  11   5     1632.66     1516.74     24.86 o 
   5  11   5      642.50      567.88     15.06 o 
   6  11   5      203.43      251.43     18.18 o 
   7  11   5      248.18      282.75     19.74 o 
   8  11   5       40.32       29.97     15.09 o 
   9  11   5       25.91       19.57     19.49 o 
  -9  12   5      247.61      255.81     21.23 o 
  -8  12   5       57.91       58.43     17.49 o 
  -7  12   5      366.27      363.06     26.05 o 
  -6  12   5     1482.26     1512.81     36.77 o 
  -5  12   5       51.49       32.65     15.35 o 
  -4  12   5      197.10      178.38     15.69 o 
  -3  12   5       59.62       61.71     10.55 o 
  -2  12   5      694.07      619.52     16.47 o 
  -1  12   5     1760.94     1787.41     24.91 o 
   0  12   5      655.80      646.29     17.33 o 
   1  12   5     1802.41     1796.56     22.41 o 
   2  12   5      675.76      602.04     14.87 o 
   3  12   5       46.84       53.03     10.85 o 
   4  12   5      178.35      184.60     13.49 o 
   5  12   5       51.45       26.62     13.64 o 
   6  12   5     1418.39     1417.74     33.92 o 
   7  12   5      365.24      373.44     22.75 o 
   8  12   5       75.85       74.23     17.59 o 
   9  12   5      264.69      269.92     25.97 o 
  -8  13   5       44.07       40.95     18.72 o 
  -7  13   5      454.58      466.10     31.96 o 
  -6  13   5      512.83      517.90     40.97 o 
  -5  13   5        7.45        6.70     16.05 o 
  -4  13   5       97.95       72.81     14.45 o 
  -3  13   5     1682.99     1691.92     29.90 o 
  -2  13   5      515.59      508.67     22.75 o 
  -1  13   5      635.23      755.34     16.18 o 
   0  13   5       23.00       32.73      8.99 o 
   1  13   5      577.75      708.18     19.49 o 
   2  13   5      528.89      502.36     13.55 o 
   3  13   5     1628.49     1652.63     30.63 o 
   4  13   5      116.86       96.73     15.71 o 
   5  13   5       24.66       26.64     15.19 o 
   6  13   5      511.26      577.67     26.77 o 
   7  13   5      470.93      495.19     25.73 o 
   8  13   5       32.59       30.98     18.55 o 
  -8  14   5      260.93      326.24     28.30 o 
  -7  14   5       83.98       93.62     20.66 o 
  -6  14   5      533.74      597.77     30.26 o 
  -5  14   5      417.10      386.00     29.89 o 
  -4  14   5       28.74       29.70     18.75 o 
  -3  14   5      215.47      195.44     20.53 o 
  -2  14   5      152.23      139.10     14.94 o 
  -1  14   5      623.39      636.73     23.93 o 
   0  14   5      560.84      601.74     18.59 o 
   1  14   5      622.50      630.89     19.77 o 
   2  14   5      131.79      126.43     12.45 o 
   3  14   5      197.72      207.46     19.18 o 
   4  14   5       19.69       21.34     16.80 o 
   5  14   5      409.94      397.75     23.14 o 
   6  14   5      501.98      528.84     32.05 o 
   7  14   5       96.46       73.55     20.78 o 
   8  14   5      268.10      333.79     30.05 o 
  -8  15   5        2.83        3.44     41.77 o 
  -7  15   5      722.10      785.95     33.27 o 
  -6  15   5      669.93      608.02     34.39 o 
  -5  15   5       57.97       64.68     21.87 o 
  -4  15   5       48.16       98.90     22.64 o 
  -3  15   5      119.14      108.59     20.84 o 
  -2  15   5      789.06      720.46     27.39 o 
  -1  15   5     1300.32     1391.61     32.15 o 
   0  15   5       13.61       23.81     11.47 o 
   1  15   5     1188.50     1219.69     26.51 o 
   2  15   5      783.89      809.13     25.44 o 
   3  15   5      114.97      136.31     20.96 o 
   4  15   5       45.56       81.54     19.90 o 
   5  15   5       82.74       56.79     19.59 o 
   6  15   5      658.54      633.34     30.99 o 
   7  15   5      714.17      815.93     34.44 o 
  -7  16   5       45.08       67.80     25.86 o 
  -6  16   5      183.47      264.74     33.87 o 
  -5  16   5      248.33      242.09     30.53 o 
  -4  16   5       12.69       37.79     22.03 o 
  -3  16   5       64.76       66.06     22.28 o 
  -2  16   5      168.13      161.59     23.91 o 
  -1  16   5      645.73      578.35     31.43 o 
   0  16   5       16.14       43.86     15.81 o 
   1  16   5      659.70      595.08     23.42 o 
   2  16   5      191.69      217.31     20.85 o 
   3  16   5       68.70       79.54     20.82 o 
   4  16   5       14.96       24.15     19.70 o 
   5  16   5      226.60      184.90     23.75 o 
   6  16   5      151.10      168.38     24.38 o 
   7  16   5       50.73       42.81     22.41 o 
  -6  17   5      143.37      152.36     34.96 o 
  -5  17   5        9.70       18.24     25.42 o 
  -4  17   5        6.45       78.57     29.88 o 
  -3  17   5       12.60       17.09     25.86 o 
  -2  17   5      932.11      951.12     43.54 o 
  -1  17   5     1056.89     1108.49     53.18 o 
   0  17   5      164.21      182.19     28.89 o 
   1  17   5     1121.26     1194.73     67.22 o 
   2  17   5      931.91      816.66     50.82 o 
   3  17   5        4.89        1.08     24.20 o 
   4  17   5       13.33       97.54     23.30 o 
   5  17   5        8.97        0.74     20.94 o 
   6  17   5      145.36       93.21     24.69 o 
  -6  18   5      105.62      110.78     54.55 o 
  -5  18   5      149.55      154.59     33.13 o 
  -4  18   5       58.22      103.13     31.90 o 
  -3  18   5       48.61       24.33     28.52 o 
  -2  18   5       59.76       82.28     28.28 o 
  -1  18   5      204.24      162.80     37.24 o 
   0  18   5        0.14        9.86     32.41 o 
   1  18   5      198.09      173.39     36.47 o 
   2  18   5       51.68       28.02     32.33 o 
   3  18   5       50.21       37.65     34.43 o 
   4  18   5       69.25       79.85     36.51 o 
   5  18   5      154.54      130.53     35.51 o 
  -5  19   5       12.44        1.25     39.74 o 
  -4  19   5      158.83      268.64     36.83 o 
  -3  19   5      147.54      188.46     40.98 o 
  -2  19   5       61.32       72.96     37.36 o 
  -1  19   5      300.46      306.31     42.66 o 
   0  19   5        5.96       19.67     40.62 o 
   1  19   5      339.43      389.45     65.41 o 
   2  19   5       60.54       85.56     38.82 o 
   3  19   5      129.40      236.08     40.63 o 
   4  19   5      159.23      195.64     40.35 o 
   5  19   5        8.11       87.19     56.22 o 
  -3  20   5       10.65       27.40     37.49 o 
  -2  20   5      207.27      157.83     41.62 o 
  -1  20   5       18.47       32.97     43.69 o 
   0  20   5       17.32       65.89     46.97 o 
   1  20   5       21.09       35.94     43.32 o 
   2  20   5      198.49      190.76     52.99 o 
   3  20   5        8.75       20.03     35.22 o 
  -1  21   5       41.97       34.98     48.63 o 
   0  21   5      276.93      308.15     56.32 o 
   1  21   5       32.11        9.24     47.27 o 
   0   0   6     3575.60     4815.92     25.10 o 
   1   0   6     3570.44     3470.20     25.72 o 
   2   0   6        6.45       81.38      6.67 o 
   3   0   6      325.93      352.68      7.40 o 
   4   0   6     1987.32     1900.94     29.32 o 
   5   0   6      893.77      910.27     15.41 o 
   6   0   6     1059.12      970.58     26.17 o 
   7   0   6      888.71      862.92     35.34 o 
   8   0   6       47.81       33.49     12.52 o 
   9   0   6      117.07      159.45     19.21 o 
  10   0   6      426.56      440.97     41.38 o 
  11   0   6      268.29      290.44     22.20 o 
 -11   1   6       68.75      111.74     19.39 o 
 -10   1   6      410.82      457.68     25.62 o 
  -9   1   6      614.22      624.54     27.09 o 
  -8   1   6       76.46       74.05     13.29 o 
  -7   1   6       60.87       53.88     10.12 o 
  -6   1   6     3274.35     3179.03     38.16 o 
  -5   1   6     1908.97     1809.09     24.39 o 
  -4   1   6     4845.08     5192.95     54.50 o 
  -3   1   6     1099.43     1262.84     12.59 o 
  -2   1   6    12744.46    13331.69     81.66 o 
  -1   1   6    10097.74    11505.57     70.26 o 
   0   1   6    25906.85    28923.41    160.86 o 
   1   1   6    10236.24    11657.00     65.59 o 
   2   1   6    11774.01    12310.90     73.61 o 
   3   1   6     1117.47     1245.58     16.60 o 
   4   1   6     4940.75     5445.96     47.60 o 
   5   1   6     1834.73     1741.23     20.38 o 
   6   1   6     3264.71     3173.92     37.07 o 
   7   1   6       42.87       31.24     10.45 o 
   8   1   6       55.17       51.54     11.52 o 
   9   1   6      577.79      582.13     24.46 o 
  10   1   6      391.08      469.16     23.96 o 
  11   1   6       87.86      144.59     19.81 o 
 -11   2   6      627.44      704.58     42.65 o 
 -10   2   6      176.33      182.42     27.67 o 
  -9   2   6      341.75      340.66     21.76 o 
  -8   2   6      120.78      110.85     15.29 o 
  -7   2   6      497.79      451.78     16.65 o 
  -6   2   6     2185.60     2035.76     28.07 o 
  -5   2   6      504.47      506.59     12.19 o 
  -4   2   6     4622.73     4801.83     32.69 o 
  -3   2   6     8186.95     7994.30     55.32 o 
  -2   2   6       65.68      173.55      7.05 o 
  -1   2   6     5349.24     5062.39     40.75 o 
   0   2   6     9352.37     9052.88     69.11 o 
   1   2   6     5452.45     5094.89     31.79 o 
   2   2   6      141.07      173.09      7.78 o 
   3   2   6     8022.30     7821.75     54.61 o 
   4   2   6     4694.58     4878.89     35.53 o 
   5   2   6      467.17      467.61     12.75 o 
   6   2   6     2115.85     2045.28     42.99 o 
   7   2   6      571.14      511.18     27.35 o 
   8   2   6      152.65      158.08     12.32 o 
   9   2   6      317.05      328.52     19.33 o 
  10   2   6      192.73      203.30     19.53 o 
  11   2   6      667.65      757.61     28.00 o 
 -11   3   6       53.16       70.95     27.44 o 
 -10   3   6       98.20      105.02     29.42 o 
  -9   3   6      726.79      805.13     31.71 o 
  -8   3   6      208.07      208.36     20.22 o 
  -7   3   6       92.56       51.00     11.36 o 
  -6   3   6     2626.05     2491.27     34.22 o 
  -5   3   6      818.35      827.44     14.12 o 
  -4   3   6     2093.51     2285.57     26.52 o 
  -3   3   6      754.45      774.84     12.92 o 
  -2   3   6     4108.26     3803.43     23.65 o 
  -1   3   6     3160.01     3184.47     28.05 o 
   0   3   6      853.13      943.25     15.43 o 
   1   3   6     3211.73     3246.06     27.72 o 
   2   3   6     3928.02     3641.58     21.89 o 
   3   3   6      836.16      827.52     14.01 o 
   4   3   6     2257.93     2461.09     21.71 o 
   5   3   6      730.63      734.37     14.42 o 
   6   3   6     2516.81     2372.93     38.91 o 
   7   3   6       73.39       58.47     14.73 o 
   8   3   6      181.18      207.93     29.17 o 
   9   3   6      689.44      739.65     45.15 o 
  10   3   6       75.53       75.75     18.93 o 
  11   3   6       45.72      121.88     24.43 o 
 -11   4   6      644.64      690.36     40.74 o 
 -10   4   6      327.75      293.62     24.93 o 
  -9   4   6      289.76      335.32     24.15 o 
  -8   4   6      650.48      649.16     28.45 o 
  -7   4   6     1074.37     1041.71     22.21 o 
  -6   4   6     1067.31      991.82     20.01 o 
  -5   4   6      361.71      369.42     12.24 o 
  -4   4   6     4397.45     4482.06     39.01 o 
  -3   4   6     3887.77     3667.97     31.86 o 
  -2   4   6     2080.21     2158.04     16.61 o 
  -1   4   6     1871.63     1791.21     20.77 o 
   0   4   6     1255.75     1262.71     13.83 o 
   1   4   6     1869.34     1800.62     16.85 o 
   2   4   6     2322.80     2408.11     15.76 o 
   3   4   6     3756.36     3503.58     30.78 o 
   4   4   6     4283.23     4338.14     43.21 o 
   5   4   6      347.39      359.96     15.39 o 
   6   4   6     1181.88     1093.60     26.67 o 
   7   4   6     1173.72     1106.52     29.64 o 
   8   4   6      629.06      604.70     28.74 o 
   9   4   6      291.33      345.01     27.76 o 
  10   4   6      353.35      292.98     25.25 o 
  11   4   6      688.87      703.16     35.04 o 
 -10   5   6       14.63       15.12     17.40 o 
  -9   5   6      196.23      262.52     21.64 o 
  -8   5   6       90.31      126.29     18.00 o 
  -7   5   6     1280.69     1285.08     27.10 o 
  -6   5   6     3173.31     3064.28     38.63 o 
  -5   5   6      380.69      394.65     12.22 o 
  -4   5   6      632.83      616.15     12.83 o 
  -3   5   6     3822.31     3868.65     38.78 o 
  -2   5   6     2858.43     2818.47     25.85 o 
  -1   5   6     1044.01     1057.87      8.67 o 
   0   5   6       67.20       69.81      3.97 o 
   1   5   6     1111.64     1122.51     12.66 o 
   2   5   6     2837.47     2789.43     22.60 o 
   3   5   6     3708.88     3750.93     36.88 o 
   4   5   6      652.48      635.09     13.27 o 
   5   5   6      338.93      347.49     12.96 o 
   6   5   6     3050.55     2936.82     42.25 o 
   7   5   6     1326.62     1332.42     38.82 o 
   8   5   6       78.28      104.35     19.68 o 
   9   5   6      168.56      167.14     22.19 o 
  10   5   6       23.24       38.52     25.01 o 
 -10   6   6      226.09      219.73     21.43 o 
  -9   6   6       23.76       33.15     17.27 o 
  -8   6   6      153.96      175.72     18.01 o 
  -7   6   6       11.23       16.88     11.69 o 
  -6   6   6     1016.92     1020.97     19.96 o 
  -5   6   6      193.52      183.43     13.00 o 
  -4   6   6     4812.39     4612.64     39.30 o 
  -3   6   6     1879.34     1624.25     18.16 o 
  -2   6   6       67.60       70.72      5.60 o 
  -1   6   6     1671.11     1702.00     18.77 o 
   0   6   6    10185.21    10064.74     71.28 o 
   1   6   6     1640.99     1659.27     18.55 o 
   2   6   6       39.01       50.52      5.08 o 
   3   6   6     1921.02     1703.15     19.12 o 
   4   6   6     4783.27     4591.03     46.20 o 
   5   6   6      230.66      259.52      8.66 o 
   6   6   6     1099.90     1081.75     34.25 o 
   7   6   6        2.64       15.18     15.94 o 
   8   6   6      140.89      215.09     21.66 o 
   9   6   6       28.45       35.33     19.98 o 
  10   6   6      247.80      214.33     24.44 o 
 -10   7   6       11.50       11.87     19.28 o 
  -9   7   6      277.12      323.61     22.76 o 
  -8   7   6      241.93      289.39     22.66 o 
  -7   7   6      556.67      502.78     17.42 o 
  -6   7   6     1836.89     1849.59     30.32 o 
  -5   7   6      195.90      222.82     10.75 o 
  -4   7   6     3918.20     3605.01     33.56 o 
  -3   7   6     1088.99     1089.19     17.83 o 
  -2   7   6     1821.37     1829.44     17.35 o 
  -1   7   6      648.61      723.45     11.31 o 
   0   7   6     1334.09     1424.55     17.44 o 
   1   7   6      595.67      685.96     11.00 o 
   2   7   6     1867.19     1881.02     17.85 o 
   3   7   6     1081.86     1073.90     11.86 o 
   4   7   6     3980.78     3687.71     30.82 o 
   5   7   6      153.04      206.58      9.11 o 
   6   7   6     1767.50     1759.85     33.71 o 
   7   7   6      591.69      545.84     17.51 o 
   8   7   6      219.45      199.14     22.73 o 
   9   7   6      248.32      249.95     25.26 o 
  10   7   6       20.04       15.13     20.47 o 
 -10   8   6      122.02       84.13     32.14 o 
  -9   8   6       40.41       38.84     18.96 o 
  -8   8   6       68.44       69.36     13.95 o 
  -7   8   6      145.29      109.42     13.06 o 
  -6   8   6      111.92      104.93     10.92 o 
  -5   8   6      261.46      287.90     15.18 o 
  -4   8   6     5361.35     5189.15     55.08 o 
  -3   8   6      957.38      870.30     15.05 o 
  -2   8   6     1824.95     1863.20     23.09 o 
  -1   8   6     1064.34     1064.89     16.36 o 
   0   8   6      651.73      587.87     15.06 o 
   1   8   6     1112.34     1127.87     16.57 o 
   2   8   6     1835.76     1837.48     23.90 o 
   3   8   6      924.44      858.48     15.16 o 
   4   8   6     5407.02     5214.39     49.34 o 
   5   8   6      321.87      309.80     12.83 o 
   6   8   6      135.55      156.17     12.16 o 
   7   8   6      139.95      114.88     12.86 o 
   8   8   6       65.57       51.99     12.64 o 
   9   8   6       58.97       54.99     22.37 o 
  10   8   6      141.84      130.80     25.49 o 
 -10   9   6       91.76       74.23     33.16 o 
  -9   9   6      452.97      494.05     28.50 o 
  -8   9   6      285.46      249.88     16.83 o 
  -7   9   6      127.62      142.36     15.12 o 
  -6   9   6     1249.77     1251.16     29.18 o 
  -5   9   6      520.96      544.14     18.01 o 
  -4   9   6     4529.14     4388.85     46.45 o 
  -3   9   6      602.40      660.14     16.34 o 
  -2   9   6      371.29      319.53     13.53 o 
  -1   9   6     2085.87     2185.40     24.37 o 
   0   9   6     1393.67     1407.47     21.75 o 
   1   9   6     2035.04     2103.30     25.46 o 
   2   9   6      294.85      257.50     11.06 o 
   3   9   6      629.93      705.59     15.96 o 
   4   9   6     4585.60     4392.19     51.02 o 
   5   9   6      481.00      476.09     15.05 o 
   6   9   6     1320.70     1304.02     25.21 o 
   7   9   6      125.36      154.62     15.52 o 
   8   9   6      261.77      252.18     23.47 o 
   9   9   6      420.94      444.49     34.02 o 
  10   9   6      105.48       88.40     25.03 o 
  -9  10   6      366.07      373.61     28.44 o 
  -8  10   6       54.25       50.13     14.05 o 
  -7  10   6       58.02       78.20     15.85 o 
  -6  10   6      760.46      801.07     24.92 o 
  -5  10   6       44.18       46.24     12.11 o 
  -4  10   6     1634.95     1603.85     25.01 o 
  -3  10   6      205.49      251.19     11.82 o 
  -2  10   6     1871.63     1717.06     21.55 o 
  -1  10   6      557.83      559.40     12.75 o 
   0  10   6        2.13        1.77      4.67 o 
   1  10   6      585.44      604.78     12.65 o 
   2  10   6     1962.84     1818.18     23.40 o 
   3  10   6      173.47      229.24      9.80 o 
   4  10   6     1534.51     1465.42     24.99 o 
   5  10   6       37.63       25.64      9.71 o 
   6  10   6      750.90      807.58     21.42 o 
   7  10   6       80.44       85.58     15.47 o 
   8  10   6       68.21       67.32     13.61 o 
   9  10   6      393.71      430.98     23.64 o 
  -9  11   6      486.44      478.43     22.46 o 
  -8  11   6      270.89      286.69     25.09 o 
  -7  11   6       61.52       46.94     16.91 o 
  -6  11   6     2203.51     2120.59     38.72 o 
  -5  11   6      105.64      121.31     16.29 o 
  -4  11   6      608.25      585.22     24.05 o 
  -3  11   6      238.74      250.61     12.75 o 
  -2  11   6      630.61      569.22     17.18 o 
  -1  11   6     1158.98     1201.41     17.83 o 
   0  11   6      862.96      828.18     14.93 o 
   1  11   6     1135.65     1191.95     18.33 o 
   2  11   6      565.15      494.42     12.83 o 
   3  11   6      261.74      263.00     12.28 o 
   4  11   6      517.87      543.41     20.90 o 
   5  11   6      118.14      122.85     13.99 o 
   6  11   6     2295.08     2239.58     36.64 o 
   7  11   6       47.35       44.87     16.88 o 
   8  11   6      240.59      228.03     18.19 o 
   9  11   6      444.19      423.19     27.91 o 
  -9  12   6      505.74      484.53     35.58 o 
  -8  12   6        0.82        9.58     16.58 o 
  -7  12   6       75.97       64.50     20.14 o 
  -6  12   6     1017.30     1067.49     31.62 o 
  -5  12   6       64.61       31.69     14.99 o 
  -4  12   6      355.60      336.48     16.41 o 
  -3  12   6       99.75      103.24     11.68 o 
  -2  12   6     2007.88     2062.68     29.38 o 
  -1  12   6     2142.02     2042.27     25.63 o 
   0  12   6      118.87      138.40     10.90 o 
   1  12   6     2082.65     1986.01     26.83 o 
   2  12   6     1943.95     2034.86     26.14 o 
   3  12   6      127.41      116.83     10.18 o 
   4  12   6      331.53      314.63     16.03 o 
   5  12   6       85.39       47.96     13.65 o 
   6  12   6      955.54      966.07     29.73 o 
   7  12   6       74.50       70.55     17.62 o 
   8  12   6        2.44        6.73     16.76 o 
   9  12   6      486.92      518.41     30.82 o 
  -8  13   6      186.83      198.45     21.67 o 
  -7  13   6      367.88      329.04     25.79 o 
  -6  13   6      596.22      633.04     30.45 o 
  -5  13   6      345.18      265.42     23.29 o 
  -4  13   6      514.69      504.15     25.16 o 
  -3  13   6      145.91      138.46     12.57 o 
  -2  13   6     1062.58     1094.58     25.05 o 
  -1  13   6      633.66      665.39     15.21 o 
   0  13   6      530.00      564.59     16.87 o 
   1  13   6      648.73      611.34     15.37 o 
   2  13   6     1072.72     1102.51     20.67 o 
   3  13   6      128.00      106.23     13.73 o 
   4  13   6      525.69      512.30     22.12 o 
   5  13   6      296.64      250.86     20.48 o 
   6  13   6      634.83      650.75     34.28 o 
   7  13   6      356.17      336.04     22.64 o 
   8  13   6      202.57      193.67     35.38 o 
  -8  14   6        6.50       54.90     20.12 o 
  -7  14   6       68.69       70.25     23.78 o 
  -6  14   6      755.10      820.67     34.24 o 
  -5  14   6      159.19      127.11     22.94 o 
  -4  14   6      271.32      269.87     23.46 o 
  -3  14   6      774.73      790.93     27.74 o 
  -2  14   6     1203.51     1290.22     26.32 o 
  -1  14   6      338.00      304.49     13.15 o 
   0  14   6     1466.25     1448.54     23.63 o 
   1  14   6      333.32      318.16     12.60 o 
   2  14   6     1133.00     1191.56     20.76 o 
   3  14   6      810.36      845.12     24.86 o 
   4  14   6      225.31      242.23     20.61 o 
   5  14   6      144.32      152.89     20.80 o 
   6  14   6      777.87      887.41     34.43 o 
   7  14   6       73.05       68.79     20.76 o 
   8  14   6        7.20       21.89     23.57 o 
  -7  15   6       16.65       34.93     29.27 o 
  -6  15   6      211.81      300.38     29.57 o 
  -5  15   6      500.47      458.13     29.55 o 
  -4  15   6      986.19     1013.22     36.63 o 
  -3  15   6      139.49      106.29     22.40 o 
  -2  15   6      235.26      267.46     24.21 o 
  -1  15   6      194.51      187.20     18.62 o 
   0  15   6      127.53       98.78     14.67 o 
   1  15   6      188.01      165.63     14.89 o 
   2  15   6      295.32      295.34     25.50 o 
   3  15   6      147.80       92.40     20.04 o 
   4  15   6     1019.47     1055.20     35.63 o 
   5  15   6      490.96      396.06     25.52 o 
   6  15   6      199.33      258.07     25.67 o 
   7  15   6       20.17       52.93     21.63 o 
  -7  16   6       30.11       31.53     31.01 o 
  -6  16   6      424.17      563.68     43.15 o 
  -5  16   6      391.11      441.59     34.76 o 
  -4  16   6      399.73      363.88     35.20 o 
  -3  16   6      193.40      210.45     29.87 o 
  -2  16   6      344.95      416.73     34.65 o 
  -1  16   6      169.54      153.39     24.57 o 
   0  16   6      356.48      342.58     21.01 o 
   1  16   6      150.66      162.45     18.67 o 
   2  16   6      321.11      405.96     26.69 o 
   3  16   6      218.40      245.20     23.92 o 
   4  16   6      351.68      320.59     26.95 o 
   5  16   6      356.20      395.26     28.99 o 
   6  16   6      448.07      511.13     31.32 o 
   7  16   6       35.50       17.45     22.88 o 
  -6  17   6       20.67       34.54     38.81 o 
  -5  17   6       36.40       41.00     28.27 o 
  -4  17   6     1423.94     1519.12     56.94 o 
  -3  17   6      166.07      134.24     29.33 o 
  -2  17   6      165.19      141.03     30.83 o 
  -1  17   6      108.93      166.26     29.37 o 
   0  17   6       18.61       31.78     24.63 o 
   1  17   6      105.48      113.13     35.62 o 
   2  17   6      136.91      169.22     35.91 o 
   3  17   6      170.63      130.16     35.30 o 
   4  17   6     1448.14     1449.85     47.65 o 
   5  17   6       23.22       37.37     25.43 o 
   6  17   6       21.51       69.38     25.94 o 
  -5  18   6       73.71       93.89     31.37 o 
  -4  18   6      626.54      755.19     44.40 o 
  -3  18   6        6.47       21.03     28.81 o 
  -2  18   6        6.97       41.01     27.49 o 
  -1  18   6      251.92      271.70     41.16 o 
   0  18   6       17.80       22.09     31.83 o 
   1  18   6      243.64      259.99     37.59 o 
   2  18   6        9.28        7.89     30.96 o 
   3  18   6        7.49        0.97     31.51 o 
   4  18   6      606.17      704.08     49.65 o 
   5  18   6       63.86      124.12     66.54 o 
  -4  19   6      452.34      567.03     72.60 o 
  -3  19   6      351.86      396.45     46.75 o 
  -2  19   6      148.23      152.74     39.70 o 
  -1  19   6      467.57      536.88     48.26 o 
   0  19   6      194.60      215.46     73.62 o 
   1  19   6      434.62      341.63     53.50 o 
   2  19   6      135.09      111.95     58.06 o 
   3  19   6      379.42      420.15     45.60 o 
   4  19   6      483.87      494.74     48.00 o 
  -3  20   6       68.03       97.69     41.23 o 
  -2  20   6       10.00       35.54     37.19 o 
  -1  20   6      149.05      150.34     59.27 o 
   0  20   6      258.16      205.34     88.12 o 
   1  20   6      138.35      129.13     47.35 o 
   2  20   6        5.64        0.39     39.74 o 
   3  20   6       59.39       79.08     46.17 o 
   0  21   6       95.60       96.20     51.94 o 
   1   0   7      134.79      225.68      5.37 o 
   2   0   7      278.47      252.37      6.90 o 
   3   0   7     4831.55     5216.73     31.81 o 
   4   0   7       22.21       74.29      8.09 o 
   5   0   7      452.41      434.39     10.02 o 
   6   0   7       21.52       16.56      7.52 o 
   7   0   7     2147.24     2038.85     28.98 o 
   8   0   7        5.44       62.50     13.38 o 
   9   0   7      695.64      683.15     31.38 o 
  10   0   7      235.38      202.20     20.25 o 
  11   0   7       94.52       82.88     18.94 o 
 -11   1   7      513.56      528.75     23.52 o 
 -10   1   7      293.70      306.88     31.07 o 
  -9   1   7      396.62      395.51     23.35 o 
  -8   1   7     3028.63     3058.24     48.81 o 
  -7   1   7      136.25      181.19     12.02 o 
  -6   1   7      624.02      558.20     19.44 o 
  -5   1   7     1207.75     1244.81     21.59 o 
  -4   1   7      508.02      458.77      9.33 o 
  -3   1   7     6177.60     6453.36     40.28 o 
  -2   1   7      243.21      213.85      6.89 o 
  -1   1   7      343.51      316.22      7.62 o 
   0   1   7     1060.56     1435.40     11.38 o 
   1   1   7      338.02      313.35      7.52 o 
   2   1   7      242.90      237.94      7.29 o 
   3   1   7     6174.90     6542.75     40.66 o 
   4   1   7      481.34      447.16     19.02 o 
   5   1   7     1222.78     1217.53     19.40 o 
   6   1   7      617.27      592.37     14.24 o 
   7   1   7      142.41      213.58     12.27 o 
   8   1   7     3025.50     2985.41     45.83 o 
   9   1   7      396.90      408.95     21.67 o 
  10   1   7      316.65      326.59     22.81 o 
  11   1   7      507.33      524.25     27.41 o 
 -11   2   7      475.68      521.20     23.97 o 
 -10   2   7      326.52      319.96     19.86 o 
  -9   2   7      401.23      421.71     20.85 o 
  -8   2   7      185.70      225.89     15.69 o 
  -7   2   7      999.57      888.67     17.23 o 
  -6   2   7      186.87      163.41     10.27 o 
  -5   2   7      421.88      454.96     12.14 o 
  -4   2   7     1743.43     1688.79     16.07 o 
  -3   2   7     1468.30     1415.58     19.68 o 
  -2   2   7      404.06      502.16      6.30 o 
  -1   2   7     6674.35     7089.86     56.09 o 
   0   2   7     2111.62     2404.66     19.88 o 
   1   2   7     6004.19     6411.00     53.16 o 
   2   2   7      407.41      508.21      6.83 o 
   3   2   7     1825.83     1795.20     20.83 o 
   4   2   7     1777.76     1725.88     20.25 o 
   5   2   7      310.16      353.21     14.42 o 
   6   2   7      187.91      185.60     10.18 o 
   7   2   7     1001.51      950.86     19.92 o 
   8   2   7      184.03      210.73     17.60 o 
   9   2   7      420.63      425.01     20.96 o 
  10   2   7      317.39      308.05     20.59 o 
  11   2   7      498.08      575.80     26.87 o 
 -11   3   7       93.30      115.83     28.89 o 
 -10   3   7      113.51      108.70     21.87 o 
  -9   3   7       93.44       86.28     20.62 o 
  -8   3   7     1290.89     1297.68     37.36 o 
  -7   3   7      120.92      154.57     10.74 o 
  -6   3   7     5205.18     4861.82     45.56 o 
  -5   3   7     3926.75     3867.30     41.34 o 
  -4   3   7      151.41      150.88      7.56 o 
  -3   3   7      460.47      503.56      8.15 o 
  -2   3   7     2572.78     2189.16     18.26 o 
  -1   3   7      639.01      757.32     10.10 o 
   0   3   7     2644.78     2831.91     26.06 o 
   1   3   7      635.62      743.68      8.84 o 
   2   3   7     2574.66     2193.64     17.23 o 
   3   3   7      448.00      487.65     10.80 o 
   4   3   7      180.20      202.88      9.36 o 
   5   3   7     3947.36     3876.16     39.18 o 
   6   3   7     5207.58     4922.41     79.46 o 
   7   3   7      121.74      185.42     17.06 o 
   8   3   7     1216.77     1246.03     29.01 o 
   9   3   7       91.38       76.08     15.31 o 
  10   3   7      134.89      103.59     16.47 o 
  11   3   7       91.37       82.96     23.74 o 
 -10   4   7       97.25      108.84     25.54 o 
  -9   4   7      707.44      687.72     27.64 o 
  -8   4   7      768.40      793.21     27.63 o 
  -7   4   7      369.35      352.95     17.40 o 
  -6   4   7      235.10      217.82     12.67 o 
  -5   4   7     3304.41     3146.63     30.33 o 
  -4   4   7      127.70      173.22      6.99 o 
  -3   4   7     9192.66     9205.94     61.18 o 
  -2   4   7      202.34      261.04      6.97 o 
  -1   4   7     4989.46     4707.86     22.61 o 
   0   4   7      291.30      402.70      9.07 o 
   1   4   7     4614.50     4424.26     21.55 o 
   2   4   7      222.72      283.74      5.12 o 
   3   4   7     9239.32     9231.37     60.67 o 
   4   4   7      132.92      193.98      9.44 o 
   5   4   7     2927.89     2806.50     31.57 o 
   6   4   7      221.84      243.95     19.86 o 
   7   4   7      443.00      428.43     21.75 o 
   8   4   7      770.71      804.64     32.64 o 
   9   4   7      645.68      659.96     53.98 o 
  10   4   7       93.26       23.97     20.60 o 
 -10   5   7       17.63       11.89     16.91 o 
  -9   5   7      443.45      445.46     24.03 o 
  -8   5   7     1172.78     1135.80     31.44 o 
  -7   5   7      153.31      162.02     11.76 o 
  -6   5   7     1807.74     1766.40     31.97 o 
  -5   5   7      599.60      635.46     12.82 o 
  -4   5   7      115.75      137.37      9.79 o 
  -3   5   7     1352.08     1507.46     19.90 o 
  -2   5   7     2799.32     2699.32     23.47 o 
  -1   5   7     2921.17     2794.38     20.36 o 
   0   5   7     2663.51     2978.67     25.05 o 
   1   5   7     2975.41     2833.84     21.46 o 
   2   5   7     2765.95     2690.50     21.86 o 
   3   5   7     1353.57     1484.02     16.75 o 
   4   5   7      145.16      128.34     12.45 o 
   5   5   7      610.56      641.76     11.33 o 
   6   5   7     1720.43     1715.67     31.42 o 
   7   5   7      152.20      184.89     18.17 o 
   8   5   7     1134.74     1137.38     43.41 o 
   9   5   7      441.91      508.08     28.66 o 
  10   5   7       34.86       54.60     21.34 o 
 -10   6   7      139.92      132.42     20.66 o 
  -9   6   7      625.18      634.17     27.16 o 
  -8   6   7      889.70      988.32     48.39 o 
  -7   6   7      211.97      229.26     16.29 o 
  -6   6   7     1379.46     1254.23     24.59 o 
  -5   6   7     2597.47     2550.39     39.38 o 
  -4   6   7      395.18      419.89     11.18 o 
  -3   6   7     5223.13     5138.40     47.80 o 
  -2   6   7      621.35      589.01      9.51 o 
  -1   6   7     8650.01     8366.89     60.96 o 
   0   6   7     2308.96     2240.37     20.63 o 
   1   6   7     8473.20     8083.35     65.15 o 
   2   6   7      608.93      592.24      8.06 o 
   3   6   7     5508.22     5490.65     47.41 o 
   4   6   7      404.58      422.13     13.97 o 
   5   6   7     2314.30     2227.25     28.47 o 
   6   6   7     1355.27     1238.71     21.81 o 
   7   6   7      214.79      187.72     23.05 o 
   8   6   7      890.68      873.56     33.87 o 
   9   6   7      637.76      659.19     31.98 o 
  10   6   7      137.09       83.52     24.47 o 
 -10   7   7       76.11       35.97     21.17 o 
  -9   7   7      359.28      367.80     24.00 o 
  -8   7   7     1511.21     1493.18     38.54 o 
  -7   7   7      129.92      158.40     13.45 o 
  -6   7   7     1043.06     1032.49     20.86 o 
  -5   7   7        7.68        5.54      9.07 o 
  -4   7   7      848.87      858.65     21.33 o 
  -3   7   7      448.87      440.46     13.53 o 
  -2   7   7     1637.13     1764.18     19.12 o 
  -1   7   7     5546.46     5778.34     39.96 o 
   0   7   7      321.18      272.69      8.35 o 
   1   7   7     5518.58     5739.32     49.16 o 
   2   7   7     1540.83     1702.39     19.42 o 
   3   7   7      451.25      457.72     10.60 o 
   4   7   7      926.28      917.50     17.04 o 
   5   7   7        8.75        7.61      8.23 o 
   6   7   7     1016.30      954.14     21.48 o 
   7   7   7      140.19      174.27     13.40 o 
   8   7   7     1565.41     1498.92     45.07 o 
   9   7   7      347.36      330.02     26.96 o 
  10   7   7       70.76       56.17     22.65 o 
 -10   8   7      417.64      448.57     34.63 o 
  -9   8   7      572.02      510.85     29.42 o 
  -8   8   7      552.34      594.34     31.44 o 
  -7   8   7      498.52      473.09     24.37 o 
  -6   8   7      149.66      131.61     12.65 o 
  -5   8   7      688.21      593.49     16.80 o 
  -4   8   7       14.42       81.25     10.53 o 
  -3   8   7     1276.91     1244.98     21.76 o 
  -2   8   7      743.34      752.36     16.58 o 
  -1   8   7     8802.63     8591.31     56.31 o 
   0   8   7      199.99      255.86     10.85 o 
   1   8   7     8699.36     8207.45     61.37 o 
   2   8   7      711.82      728.51     15.47 o 
   3   8   7     1382.10     1302.75     16.03 o 
   4   8   7        6.20       78.16      9.34 o 
   5   8   7      670.97      619.04     14.02 o 
   6   8   7      156.86      130.04     13.84 o 
   7   8   7      529.89      473.21     18.30 o 
   8   8   7      564.60      589.36     24.73 o 
   9   8   7      584.60      567.08     32.39 o 
  10   8   7      403.50      399.49     30.75 o 
 -10   9   7      208.17      144.35     43.30 o 
  -9   9   7       99.08      114.40     23.12 o 
  -8   9   7     1335.39     1298.71     30.13 o 
  -7   9   7      252.44      269.47     20.95 o 
  -6   9   7      996.74      984.53     24.23 o 
  -5   9   7      151.16      153.80     12.60 o 
  -4   9   7     1622.42     1602.98     33.69 o 
  -3   9   7      554.20      482.29     13.33 o 
  -2   9   7     1095.39     1025.53     19.90 o 
  -1   9   7      220.86      233.23      9.88 o 
   0   9   7      641.86      540.67     15.52 o 
   1   9   7      221.85      264.84     11.10 o 
   2   9   7     1002.59      937.02     17.34 o 
   3   9   7      567.82      520.05     13.41 o 
   4   9   7     1746.14     1713.19     35.71 o 
   5   9   7      171.62      158.46     10.95 o 
   6   9   7      935.87      906.70     17.94 o 
   7   9   7      255.37      228.11     14.96 o 
   8   9   7     1442.06     1373.47     34.81 o 
   9   9   7       92.28       97.69     24.64 o 
  10   9   7      170.32      205.12     28.19 o 
  -9  10   7      491.53      466.74     24.35 o 
  -8  10   7      157.63      204.42     19.76 o 
  -7  10   7      891.15      875.82     28.71 o 
  -6  10   7       17.86       27.88     13.93 o 
  -5  10   7      410.93      410.59     17.62 o 
  -4  10   7     3379.70     3143.40     37.51 o 
  -3  10   7     1581.93     1516.05     23.35 o 
  -2  10   7       56.70       59.40     10.99 o 
  -1  10   7     5292.60     5161.45     43.00 o 
   0  10   7       16.50       27.61      7.96 o 
   1  10   7     5255.61     5120.01     46.18 o 
   2  10   7       43.93       54.50     10.41 o 
   3  10   7     1480.94     1445.04     21.87 o 
   4  10   7     3404.18     3128.64     37.33 o 
   5  10   7      489.02      475.35     20.19 o 
   6  10   7       24.16       27.27     12.12 o 
   7  10   7      950.82      869.44     38.67 o 
   8  10   7      166.17      175.67     15.54 o 
   9  10   7      468.28      488.96     30.42 o 
  -9  11   7      124.88      144.35     17.26 o 
  -8  11   7      587.80      578.79     43.65 o 
  -7  11   7        5.12        7.56     16.46 o 
  -6  11   7      531.31      562.04     23.10 o 
  -5  11   7       93.46       71.50     14.20 o 
  -4  11   7      165.92      153.35     13.55 o 
  -3  11   7      113.17      100.36     10.78 o 
  -2  11   7     3075.78     2954.85     30.10 o 
  -1  11   7      911.02      879.63     15.31 o 
   0  11   7     1134.80     1029.07     22.68 o 
   1  11   7      895.19      894.91     16.22 o 
   2  11   7     2991.11     2826.87     30.53 o 
   3  11   7      118.87      132.07      9.53 o 
   4  11   7      203.83      188.14     13.40 o 
   5  11   7      113.36      153.75     14.11 o 
   6  11   7      457.42      499.11     23.04 o 
   7  11   7        5.37        5.26     14.44 o 
   8  11   7      665.83      630.41     41.39 o 
   9  11   7      128.23      161.28     23.45 o 
  -9  12   7       95.41      118.70     18.90 o 
  -8  12   7       65.23       56.95     21.08 o 
  -7  12   7      217.33      213.51     23.53 o 
  -6  12   7      417.92      408.35     24.36 o 
  -5  12   7      205.12      169.84     19.68 o 
  -4  12   7      411.14      439.09     20.13 o 
  -3  12   7     1497.70     1437.99     26.11 o 
  -2  12   7      188.91      182.46     12.93 o 
  -1  12   7     1804.32     1684.12     22.70 o 
   0  12   7      209.95      261.63     12.88 o 
   1  12   7     1760.50     1648.39     23.98 o 
   2  12   7      231.92      245.69     12.59 o 
   3  12   7     1484.91     1454.57     23.29 o 
   4  12   7      409.77      419.84     24.26 o 
   5  12   7      187.87      146.99     15.86 o 
   6  12   7      429.54      464.79     24.66 o 
   7  12   7      222.97      226.04     20.14 o 
   8  12   7       54.28       38.27     17.81 o 
   9  12   7       97.83      135.74     24.39 o 
  -8  13   7      171.87      194.36     25.47 o 
  -7  13   7       25.49       47.87     21.45 o 
  -6  13   7     1400.79     1440.65     41.28 o 
  -5  13   7      235.81      200.62     22.88 o 
  -4  13   7      182.91      159.96     18.81 o 
  -3  13   7       65.01       70.40     12.63 o 
  -2  13   7      929.03      931.67     23.04 o 
  -1  13   7      777.36      710.33     16.34 o 
   0  13   7      245.96      289.45     12.76 o 
   1  13   7      777.52      731.48     18.33 o 
   2  13   7      907.37      950.02     20.63 o 
   3  13   7       59.04       72.96     12.38 o 
   4  13   7      201.17      180.09     17.21 o 
   5  13   7      255.81      218.66     23.09 o 
   6  13   7     1374.77     1376.40     46.24 o 
   7  13   7       18.84       25.67     18.61 o 
   8  13   7      184.31      163.80     26.06 o 
  -8  14   7      292.00      278.55     27.47 o 
  -7  14   7      312.18      329.95     29.85 o 
  -6  14   7      481.78      502.50     38.33 o 
  -5  14   7      554.99      558.15     30.31 o 
  -4  14   7       54.24       62.97     20.62 o 
  -3  14   7      207.60      211.81     19.40 o 
  -2  14   7      549.40      464.73     17.59 o 
  -1  14   7     2175.45     2252.85     28.95 o 
   0  14   7      214.36      238.94     12.69 o 
   1  14   7     2057.99     2142.63     28.41 o 
   2  14   7      544.19      470.76     14.74 o 
   3  14   7      247.92      266.52     19.16 o 
   4  14   7       38.78       67.73     18.75 o 
   5  14   7      498.32      498.02     26.37 o 
   6  14   7      512.74      466.15     32.22 o 
   7  14   7      329.11      316.06     26.04 o 
   8  14   7      263.08      251.86     28.77 o 
  -7  15   7       97.81       63.66     29.27 o 
  -6  15   7      329.98      423.71     42.75 o 
  -5  15   7        0.77       17.66     20.92 o 
  -4  15   7       40.87       15.90     19.96 o 
  -3  15   7      367.50      388.36     26.66 o 
  -2  15   7       79.10       89.96     20.60 o 
  -1  15   7      317.02      291.09     19.43 o 
   0  15   7       24.41       16.42      9.85 o 
   1  15   7      322.81      313.78     18.77 o 
   2  15   7       87.83       64.99     18.14 o 
   3  15   7      347.03      337.78     23.72 o 
   4  15   7       35.92       53.02     19.11 o 
   5  15   7        2.02       11.52     18.52 o 
   6  15   7      345.91      440.91     28.17 o 
   7  15   7      103.11       99.17     22.68 o 
  -7  16   7      283.87      296.16     37.04 o 
  -6  16   7      219.88      208.10     35.28 o 
  -5  16   7      238.67      270.76     31.26 o 
  -4  16   7       54.25       51.13     27.50 o 
  -3  16   7      418.78      439.28     35.33 o 
  -2  16   7      326.37      295.42     32.62 o 
  -1  16   7      993.17     1029.19     45.30 o 
   0  16   7      315.29      343.62     24.49 o 
   1  16   7      907.54      948.38     32.47 o 
   2  16   7      315.20      319.08     26.33 o 
   3  16   7      489.27      548.11     32.82 o 
   4  16   7       40.41       79.28     21.54 o 
   5  16   7      196.51      241.52     25.86 o 
   6  16   7      240.29      280.99     40.38 o 
   7  16   7      309.51      368.03     28.83 o 
  -6  17   7      134.10      158.85     36.16 o 
  -5  17   7      300.55      232.74     32.58 o 
  -4  17   7      202.11      200.99     32.01 o 
  -3  17   7       14.12       13.47     26.68 o 
  -2  17   7      110.06      157.31     29.87 o 
  -1  17   7        2.03        7.00     26.81 o 
   0  17   7        2.49       14.05     25.54 o 
   1  17   7        2.94       22.27     24.47 o 
   2  17   7      121.51      157.41     33.88 o 
   3  17   7       12.27       24.04     29.31 o 
   4  17   7      187.73      254.37     32.68 o 
   5  17   7      299.72      259.57     38.01 o 
   6  17   7      149.47      155.85     36.10 o 
  -5  18   7       54.29       48.99     29.96 o 
  -4  18   7      213.54      268.73     46.00 o 
  -3  18   7       53.65       92.29     30.22 o 
  -2  18   7      256.09      194.02     38.64 o 
  -1  18   7      964.88     1179.06     58.89 o 
   0  18   7       76.12       52.47     33.26 o 
   1  18   7      901.65     1124.61     91.20 o 
   2  18   7      250.89      218.00     37.78 o 
   3  18   7       79.37      123.25     49.58 o 
   4  18   7      213.72      201.69     37.72 o 
   5  18   7       45.60      125.01     43.49 o 
  -4  19   7       89.17      137.19     34.36 o 
  -3  19   7      133.07      159.87     42.02 o 
  -2  19   7       30.18       22.99     33.97 o 
  -1  19   7      177.68      183.78     40.74 o 
   0  19   7       10.37        2.65     40.88 o 
   1  19   7      172.94      140.47     48.34 o 
   2  19   7       27.54       36.87     43.71 o 
   3  19   7      140.12      165.77     48.92 o 
   4  19   7       86.85       67.03     36.40 o 
  -3  20   7      165.02      190.65     56.27 o 
  -2  20   7       48.85       26.98     38.19 o 
  -1  20   7       99.90      125.92     49.38 o 
   0  20   7       67.06       66.14     47.50 o 
   1  20   7      112.65      121.33     48.76 o 
   2  20   7       49.78       33.33     46.43 o 
   3  20   7      144.92      223.94     51.46 o 
   0   0   8     3155.47     4544.87     54.65 o 
   1   0   8    12558.43    13091.35     92.07 o 
   2   0   8     3541.94     3590.84     27.14 o 
   3   0   8       18.29       14.49      4.25 o 
   4   0   8     4669.97     4498.28     36.09 o 
   5   0   8     1890.90     1851.93     23.64 o 
   6   0   8        2.04        7.45      7.53 o 
   7   0   8      303.80      285.37     12.07 o 
   8   0   8      356.33      453.00     18.57 o 
   9   0   8     1516.50     1416.48     35.22 o 
  10   0   8      144.33      134.84     18.83 o 
  11   0   8       55.60      145.37     20.19 o 
 -11   1   8       80.15      111.54     17.92 o 
 -10   1   8        7.47        8.78     14.89 o 
  -9   1   8       30.99       20.65     15.05 o 
  -8   1   8      778.81      796.09     25.84 o 
  -7   1   8     1099.92     1072.54     19.37 o 
  -6   1   8      691.77      626.52     16.22 o 
  -5   1   8      845.04      810.45     14.13 o 
  -4   1   8     3266.46     3028.63     28.42 o 
  -3   1   8     1052.04     1071.33     12.96 o 
  -2   1   8     1617.68     1704.47     14.44 o 
  -1   1   8     9500.33     9232.00     76.40 o 
   0   1   8     9407.55     9798.14     58.71 o 
   1   1   8     9596.96     9395.59     62.12 o 
   2   1   8     1917.72     2016.01     16.13 o 
   3   1   8     1116.17     1150.92     12.31 o 
   4   1   8     3288.43     3060.78     29.14 o 
   5   1   8      797.36      801.95     14.30 o 
   6   1   8      647.60      585.65     15.14 o 
   7   1   8     1114.04     1105.49     29.05 o 
   8   1   8      814.79      834.68     29.88 o 
   9   1   8       34.12       36.91     15.79 o 
  10   1   8       12.32        5.87     16.07 o 
  11   1   8       74.10       89.01     19.43 o 
 -11   2   8      338.53      396.81     69.49 o 
 -10   2   8      134.81      117.52     15.47 o 
  -9   2   8      922.61      872.76     26.77 o 
  -8   2   8      875.68      969.06     27.45 o 
  -7   2   8     1579.53     1622.36     22.83 o 
  -6   2   8      198.77      188.62      9.34 o 
  -5   2   8      782.45      658.65     11.60 o 
  -4   2   8     3094.89     3278.47     29.42 o 
  -3   2   8     2575.83     2573.81     27.62 o 
  -2   2   8      679.33      720.41     12.03 o 
  -1   2   8     6593.23     6576.51     34.64 o 
   0   2   8       16.93       25.42      5.47 o 
   1   2   8     6589.62     6619.22     35.71 o 
   2   2   8      707.17      766.57      8.92 o 
   3   2   8     2626.81     2617.58     25.77 o 
   4   2   8     3005.81     3229.89     30.92 o 
   5   2   8      852.34      671.10     21.10 o 
   6   2   8      215.64      235.97      9.99 o 
   7   2   8     1480.50     1519.97     24.83 o 
   8   2   8      832.89      868.21     23.24 o 
   9   2   8      899.64      851.64     27.37 o 
  10   2   8      114.39       66.00     17.12 o 
  11   2   8      371.06      409.88     64.19 o 
 -10   3   8        2.93        7.90     16.56 o 
  -9   3   8       85.76       91.33     17.98 o 
  -8   3   8      934.86      933.03     23.16 o 
  -7   3   8     1789.98     1739.76     22.93 o 
  -6   3   8      794.04      711.77     15.42 o 
  -5   3   8      336.12      341.35     11.43 o 
  -4   3   8    10760.35    10140.39     74.82 o 
  -3   3   8      206.77      254.55      7.92 o 
  -2   3   8      831.69      875.35     11.87 o 
  -1   3   8     1557.92     1750.21     17.38 o 
   0   3   8       64.85       43.95      4.63 o 
   1   3   8     1607.05     1780.39     16.53 o 
   2   3   8     1069.72     1109.01     12.75 o 
   3   3   8      182.25      226.58      9.09 o 
   4   3   8    10740.98    10249.33     82.09 o 
   5   3   8      300.22      320.12     10.87 o 
   6   3   8      669.53      599.11     14.21 o 
   7   3   8     1870.31     1836.39     28.08 o 
   8   3   8     1011.05      982.73     24.08 o 
   9   3   8       98.52      109.23     20.26 o 
  10   3   8        5.51       17.48     14.74 o 
 -10   4   8       41.40       20.94     17.95 o 
  -9   4   8      371.25      398.33     23.74 o 
  -8   4   8      389.36      411.04     23.13 o 
  -7   4   8      167.16      187.11     13.34 o 
  -6   4   8      522.10      536.11     12.59 o 
  -5   4   8     1013.14      950.50     17.43 o 
  -4   4   8      131.47      175.96      8.82 o 
  -3   4   8     1640.18     1629.92     16.44 o 
  -2   4   8     2251.62     2202.30     20.03 o 
  -1   4   8     2148.69     2362.57     22.88 o 
   0   4   8     6257.82     5976.82     37.57 o 
   1   4   8     2261.00     2458.32     22.33 o 
   2   4   8     2325.82     2273.16     19.06 o 
   3   4   8     1622.88     1595.19     16.18 o 
   4   4   8      181.01      223.72     10.79 o 
   5   4   8     1023.50      986.61     16.67 o 
   6   4   8      494.17      528.81     16.62 o 
   7   4   8      134.82      150.43     17.25 o 
   8   4   8      383.36      310.74     23.88 o 
   9   4   8      355.60      397.19     27.50 o 
  10   4   8       30.89        4.60     19.80 o 
 -10   5   8       37.59       30.07     19.06 o 
  -9   5   8      914.90      921.46     31.78 o 
  -8   5   8      201.56      241.22     25.79 o 
  -7   5   8      980.00      918.98     23.79 o 
  -6   5   8       86.89       80.80     10.10 o 
  -5   5   8      344.14      315.39     12.44 o 
  -4   5   8     8166.83     7704.82     58.65 o 
  -3   5   8     1049.09     1230.68     16.28 o 
  -2   5   8     1740.71     2014.84     24.36 o 
  -1   5   8      227.91      204.10      8.53 o 
   0   5   8     2744.59     2454.43     21.96 o 
   1   5   8      218.25      200.49      8.69 o 
   2   5   8     1573.23     1873.83     22.34 o 
   3   5   8     1029.71     1200.20     19.56 o 
   4   5   8     8474.82     8012.07     62.49 o 
   5   5   8      320.30      313.47     12.60 o 
   6   5   8      120.05      105.65      8.69 o 
   7   5   8     1057.20     1031.04     32.15 o 
   8   5   8      234.52      246.85     23.92 o 
   9   5   8      929.04      933.46     36.83 o 
  10   5   8       32.37       45.98     22.36 o 
 -10   6   8       76.98       39.38     21.34 o 
  -9   6   8      195.71      248.41     22.02 o 
  -8   6   8      601.83      609.20     27.23 o 
  -7   6   8      172.21      172.60     13.01 o 
  -6   6   8      933.86      883.34     19.53 o 
  -5   6   8     1401.86     1323.71     21.35 o 
  -4   6   8      671.14      699.98     16.44 o 
  -3   6   8     2471.53     2553.75     26.47 o 
  -2   6   8     6942.31     6786.16     50.01 o 
  -1   6   8     1138.14     1098.23     12.95 o 
   0   6   8      346.88      325.65      9.94 o 
   1   6   8     1200.21     1183.76     16.04 o 
   2   6   8     6911.60     6753.38     49.39 o 
   3   6   8     2526.89     2601.92     23.97 o 
   4   6   8      580.63      648.78     17.80 o 
   5   6   8     1440.44     1368.91     22.54 o 
   6   6   8      989.82      963.11     21.66 o 
   7   6   8      220.41      203.06     12.99 o 
   8   6   8      532.53      487.85     29.01 o 
   9   6   8      189.73      263.47     25.61 o 
  10   6   8       83.43       53.94     23.03 o 
 -10   7   8      124.42      116.92     23.33 o 
  -9   7   8      148.72      163.56     25.22 o 
  -8   7   8      136.10      201.90     20.38 o 
  -7   7   8      292.39      289.95     14.99 o 
  -6   7   8      392.32      357.60     14.10 o 
  -5   7   8      945.47      854.03     19.33 o 
  -4   7   8     5083.32     5015.50     47.90 o 
  -3   7   8     1585.79     1667.56     16.83 o 
  -2   7   8     2688.12     2664.72     29.40 o 
  -1   7   8      586.91      776.48     13.02 o 
   0   7   8     2969.09     3063.99     26.37 o 
   1   7   8      574.33      771.97     16.25 o 
   2   7   8     2500.94     2445.17     28.17 o 
   3   7   8     1636.63     1720.45     18.67 o 
   4   7   8     5182.54     4990.96     47.69 o 
   5   7   8      887.53      763.20     13.22 o 
   6   7   8      499.75      495.04     14.49 o 
   7   7   8      330.66      291.98     14.75 o 
   8   7   8      154.27      187.10     23.67 o 
   9   7   8      146.85      168.81     26.30 o 
  10   7   8      115.99      106.74     24.70 o 
 -10   8   8      274.50      302.50     31.18 o 
  -9   8   8       37.25       62.48     21.90 o 
  -8   8   8      591.98      573.93     37.34 o 
  -7   8   8      315.02      329.45     16.61 o 
  -6   8   8     1301.87     1148.34     24.22 o 
  -5   8   8       75.54       90.99     11.14 o 
  -4   8   8     1397.86     1519.28     21.35 o 
  -3   8   8     1530.43     1592.97     20.02 o 
  -2   8   8     3343.44     3190.14     29.66 o 
  -1   8   8      901.63      872.36     13.91 o 
   0   8   8     1048.27     1210.70     17.18 o 
   1   8   8      939.15      885.10     15.73 o 
   2   8   8     3345.16     3113.19     30.60 o 
   3   8   8     1541.31     1571.68     19.47 o 
   4   8   8     1260.93     1381.81     19.20 o 
   5   8   8       49.84       77.84      8.27 o 
   6   8   8     1381.86     1218.28     30.81 o 
   7   8   8      306.75      281.45     16.39 o 
   8   8   8      539.82      537.00     23.44 o 
   9   8   8       37.60       87.04     35.57 o 
  10   8   8      303.19      297.55     28.89 o 
  -9   9   8       33.52       28.04     24.77 o 
  -8   9   8       30.85       37.67     15.76 o 
  -7   9   8      398.73      411.42     20.59 o 
  -6   9   8      505.66      496.77     20.37 o 
  -5   9   8      474.50      501.01     23.39 o 
  -4   9   8     3960.89     3800.79     41.48 o 
  -3   9   8      885.57      854.15     18.18 o 
  -2   9   8     1540.51     1505.30     26.14 o 
  -1   9   8      160.93      227.33      9.50 o 
   0   9   8     1034.24     1021.96     18.92 o 
   1   9   8      136.52      205.89      9.97 o 
   2   9   8     1653.25     1596.05     27.64 o 
   3   9   8      942.98      955.18     18.44 o 
   4   9   8     3909.37     3668.31     40.98 o 
   5   9   8      451.54      442.65     13.01 o 
   6   9   8      414.17      399.12     14.53 o 
   7   9   8      390.25      344.77     19.91 o 
   8   9   8       20.41       36.16     16.78 o 
   9   9   8       25.71       23.91     23.28 o 
  -9  10   8       10.63       15.53     14.11 o 
  -8  10   8      510.34      517.42     25.60 o 
  -7  10   8     1092.33     1091.32     35.84 o 
  -6  10   8      281.74      250.58     16.72 o 
  -5  10   8      318.87      286.03     16.77 o 
  -4  10   8      425.27      464.30     19.33 o 
  -3  10   8      459.58      467.72     14.78 o 
  -2  10   8      299.98      303.77     13.65 o 
  -1  10   8     1207.38     1292.62     19.17 o 
   0  10   8      116.66       89.06      8.66 o 
   1  10   8     1221.89     1242.66     21.94 o 
   2  10   8      279.04      297.58     13.60 o 
   3  10   8      515.04      489.02     13.61 o 
   4  10   8      428.42      447.93     14.80 o 
   5  10   8      379.07      358.01     16.11 o 
   6  10   8      291.53      267.12     19.99 o 
   7  10   8     1001.13      975.34     26.76 o 
   8  10   8      461.24      489.80     21.19 o 
   9  10   8       21.67       22.75     19.37 o 
  -9  11   8      203.98      184.40     20.85 o 
  -8  11   8       30.52       29.56     19.48 o 
  -7  11   8      374.65      329.84     29.94 o 
  -6  11   8     2002.05     1905.14     35.65 o 
  -5  11   8      117.32      113.02     15.78 o 
  -4  11   8      733.08      724.02     20.61 o 
  -3  11   8      633.05      540.99     20.36 o 
  -2  11   8     3313.86     3021.27     34.07 o 
  -1  11   8      348.39      349.45     12.28 o 
   0  11   8      478.00      534.50     17.40 o 
   1  11   8      346.79      377.27     13.58 o 
   2  11   8     3460.35     3197.04     33.65 o 
   3  11   8      675.84      627.20     18.26 o 
   4  11   8      667.80      678.40     17.78 o 
   5  11   8      133.89      125.35     15.82 o 
   6  11   8     1966.14     1922.91     36.45 o 
   7  11   8      357.06      323.96     20.27 o 
   8  11   8       26.95       39.32     16.33 o 
   9  11   8      179.72      184.76     24.06 o 
  -9  12   8       37.72       61.47     29.62 o 
  -8  12   8      574.14      601.26     39.95 o 
  -7  12   8      254.42      267.74     25.68 o 
  -6  12   8      199.16      181.20     22.08 o 
  -5  12   8       70.61       56.98     16.53 o 
  -4  12   8      377.56      347.67     19.31 o 
  -3  12   8       56.91       45.36     11.25 o 
  -2  12   8        9.50       10.78     10.04 o 
  -1  12   8      478.46      510.23     13.86 o 
   0  12   8     3805.01     3642.69     38.09 o 
   1  12   8      525.72      554.20     15.50 o 
   2  12   8        7.21        4.19      9.35 o 
   3  12   8       51.20       44.91     10.20 o 
   4  12   8      358.10      329.54     16.72 o 
   5  12   8       73.54       95.20     16.12 o 
   6  12   8      235.36      243.29     20.24 o 
   7  12   8      209.34      172.13     20.94 o 
   8  12   8      560.31      603.75     42.59 o 
   9  12   8       41.77       54.26     23.12 o 
  -8  13   8       64.28       48.01     22.54 o 
  -7  13   8      323.63      342.41     29.40 o 
  -6  13   8     1277.62     1274.94     41.46 o 
  -5  13   8      434.41      426.66     25.49 o 
  -4  13   8      271.36      243.43     19.71 o 
  -3  13   8      879.07      828.92     24.73 o 
  -2  13   8     1002.41      966.27     24.15 o 
  -1  13   8      213.44      273.45     12.16 o 
   0  13   8      431.84      371.60     15.39 o 
   1  13   8      247.61      300.61     13.62 o 
   2  13   8      947.09      943.06     24.38 o 
   3  13   8      918.28      872.52     23.82 o 
   4  13   8      246.49      265.47     19.62 o 
   5  13   8      455.57      418.03     23.72 o 
   6  13   8     1248.42     1238.31     50.08 o 
   7  13   8      308.72      290.80     26.29 o 
   8  13   8       59.58       69.73     24.54 o 
  -8  14   8      302.37      333.69     35.39 o 
  -7  14   8       11.25       22.03     28.01 o 
  -6  14   8       57.37       29.31     21.24 o 
  -5  14   8      560.18      561.00     30.07 o 
  -4  14   8      425.06      399.89     25.24 o 
  -3  14   8     1337.21     1193.42     36.07 o 
  -2  14   8      302.76      284.43     17.50 o 
  -1  14   8      197.60      246.94     15.04 o 
   0  14   8     1641.76     1674.70     29.17 o 
   1  14   8      228.46      249.60     14.34 o 
   2  14   8      330.98      286.82     14.27 o 
   3  14   8     1342.30     1249.69     30.95 o 
   4  14   8      463.76      453.37     26.87 o 
   5  14   8      488.42      464.70     25.45 o 
   6  14   8       52.57       32.08     20.48 o 
   7  14   8       21.50       28.10     20.65 o 
   8  14   8      299.21      278.04     30.37 o 
  -7  15   8      249.94      225.23     35.08 o 
  -6  15   8      754.85      723.38     42.56 o 
  -5  15   8       72.15       69.03     32.99 o 
  -4  15   8       76.81       96.91     27.67 o 
  -3  15   8      123.64      111.27     20.35 o 
  -2  15   8      795.94      888.06     31.46 o 
  -1  15   8      350.26      384.00     20.44 o 
   0  15   8      341.89      353.86     17.07 o 
   1  15   8      371.15      386.70     16.66 o 
   2  15   8      721.88      731.15     23.84 o 
   3  15   8      105.91       95.18     22.53 o 
   4  15   8       87.34      161.10     22.35 o 
   5  15   8       59.93       72.59     21.92 o 
   6  15   8      726.60      779.43     33.16 o 
   7  15   8      233.68      221.20     26.34 o 
  -7  16   8       53.80       95.14     33.12 o 
  -6  16   8       49.60       93.02     31.95 o 
  -5  16   8      544.32      529.60     37.94 o 
  -4  16   8      203.84      281.38     33.34 o 
  -3  16   8      659.13      582.83     39.43 o 
  -2  16   8       78.91      108.19     27.69 o 
  -1  16   8       46.83       46.14     22.31 o 
   0  16   8        9.62        5.88     17.79 o 
   1  16   8       57.29       45.05     16.22 o 
   2  16   8       96.71       58.30     26.03 o 
   3  16   8      709.91      679.81     39.14 o 
   4  16   8      218.72      217.76     28.18 o 
   5  16   8      494.25      498.23     31.39 o 
   6  16   8       38.96       88.06     23.87 o 
   7  16   8       71.25      124.57     33.89 o 
  -6  17   8      308.05      310.30     39.83 o 
  -5  17   8      363.42      426.00     37.27 o 
  -4  17   8      121.18      160.22     31.19 o 
  -3  17   8      349.91      352.00     41.96 o 
  -2  17   8      499.72      576.04     44.07 o 
  -1  17   8      102.37      103.22     43.65 o 
   0  17   8        8.17        8.76     29.74 o 
   1  17   8      105.44      111.95     28.31 o 
   2  17   8      531.15      567.24     47.02 o 
   3  17   8      372.06      346.26     40.51 o 
   4  17   8      133.22      196.11     36.86 o 
   5  17   8      332.42      394.46     57.30 o 
   6  17   8      298.91      339.87     51.11 o 
  -5  18   8      176.33      205.33     34.18 o 
  -4  18   8       25.06       55.44     29.84 o 
  -3  18   8      726.43      775.95     45.40 o 
  -2  18   8      217.18      250.65     40.09 o 
  -1  18   8      504.80      526.51     46.29 o 
   0  18   8       50.21       34.40     33.13 o 
   1  18   8      486.56      438.31    102.08 o 
   2  18   8      233.40      203.49     38.23 o 
   3  18   8      784.51      805.40     94.04 o 
   4  18   8       32.06      105.03     36.11 o 
   5  18   8      156.93      112.14     44.70 o 
  -4  19   8      185.62      253.08     49.06 o 
  -3  19   8      206.63      205.52     62.16 o 
  -2  19   8      309.53      244.93     43.37 o 
  -1  19   8      271.16      365.68     46.60 o 
   0  19   8        1.79       18.51     41.71 o 
   1  19   8      254.03      186.17     49.86 o 
   2  19   8      332.55      313.17     62.37 o 
   3  19   8      232.13      207.67     39.92 o 
   4  19   8      176.04      182.42     49.58 o 
  -2  20   8       98.22      114.72     41.87 o 
  -1  20   8       51.31       48.64     47.19 o 
   0  20   8       21.00       44.34     45.13 o 
   1  20   8       40.11        5.88     45.67 o 
   2  20   8      106.63      109.29     49.78 o 
   1   0   9       78.29      138.49      5.76 o 
   2   0   9      124.98       93.16      5.10 o 
   3   0   9     4575.26     4738.45     34.00 o 
   4   0   9      433.89      492.65     11.80 o 
   5   0   9      283.18      277.72     11.47 o 
   6   0   9       37.13       23.59      6.78 o 
   7   0   9      101.52      140.43     10.28 o 
   8   0   9     1295.21     1293.20     29.62 o 
   9   0   9        3.08       17.05     14.71 o 
  10   0   9       12.79        9.30     15.00 o 
 -10   1   9        3.91        7.03     14.15 o 
  -9   1   9      469.40      465.20     18.72 o 
  -8   1   9      113.79      132.46     14.09 o 
  -7   1   9     1071.74     1038.84     18.24 o 
  -6   1   9     2027.80     1923.43     25.49 o 
  -5   1   9     1560.36     1346.94     21.02 o 
  -4   1   9       35.45       51.89      6.35 o 
  -3   1   9     7167.49     7396.89     48.77 o 
  -2   1   9      443.18      429.44      8.73 o 
  -1   1   9     3866.20     3979.83     24.46 o 
   0   1   9      918.42      740.63      8.17 o 
   1   1   9     3167.25     3333.57     17.19 o 
   2   1   9      466.25      465.72      8.66 o 
   3   1   9     7330.18     7525.87     48.10 o 
   4   1   9       40.02       63.85      5.69 o 
   5   1   9     1491.65     1312.91     19.08 o 
   6   1   9     2039.84     1997.35     26.86 o 
   7   1   9     1088.64     1090.63     20.10 o 
   8   1   9       94.00      111.76     13.61 o 
   9   1   9      445.61      468.44     22.79 o 
  10   1   9        4.49        3.41     14.21 o 
 -10   2   9       74.27       63.09     13.85 o 
  -9   2   9       66.19       86.62     14.17 o 
  -8   2   9     1845.83     1769.48     31.45 o 
  -7   2   9      113.66      130.58      9.82 o 
  -6   2   9      823.96      820.93     18.47 o 
  -5   2   9      254.53      230.92      8.48 o 
  -4   2   9     5640.19     5764.63     46.21 o 
  -3   2   9      313.87      384.14     12.13 o 
  -2   2   9     1627.77     1721.58     16.52 o 
  -1   2   9     3027.53     3060.07     25.63 o 
   0   2   9     2352.24     2327.12     21.16 o 
   1   2   9     3064.52     3063.28     26.24 o 
   2   2   9     1718.46     1827.54     13.88 o 
   3   2   9      311.88      405.27      9.26 o 
   4   2   9     5446.28     5582.87     42.80 o 
   5   2   9      261.77      253.16      9.32 o 
   6   2   9      947.64      946.28     17.77 o 
   7   2   9      124.74      155.75     11.00 o 
   8   2   9     1879.54     1846.15     31.77 o 
   9   2   9       70.23       86.87     16.58 o 
  10   2   9       60.60       36.21     18.20 o 
 -10   3   9      144.60      148.32     20.70 o 
  -9   3   9      178.43      211.64     15.46 o 
  -8   3   9      698.07      752.98     29.90 o 
  -7   3   9     1334.80     1309.52     21.22 o 
  -6   3   9      861.89      818.30     15.43 o 
  -5   3   9      447.54      437.86     12.59 o 
  -4   3   9     2249.27     2334.44     23.17 o 
  -3   3   9    11023.94    10940.95     76.56 o 
  -2   3   9       35.56       34.93      5.41 o 
  -1   3   9     5737.64     6190.92     48.17 o 
   0   3   9      249.55      253.07      6.32 o 
   1   3   9     5075.24     5483.94     43.65 o 
   2   3   9       34.73       34.68      4.97 o 
   3   3   9    11281.93    11342.92     73.48 o 
   4   3   9     2179.75     2304.77     22.43 o 
   5   3   9      425.17      372.67     11.79 o 
   6   3   9      876.74      852.65     22.31 o 
   7   3   9     1465.12     1452.19     25.43 o 
   8   3   9      669.03      687.64     20.66 o 
   9   3   9      154.95      135.32     17.27 o 
  10   3   9      162.09      145.32     21.34 o 
 -10   4   9      103.95       77.65     20.66 o 
  -9   4   9      578.92      616.43     30.08 o 
  -8   4   9      605.07      642.83     20.20 o 
  -7   4   9      717.24      687.13     17.07 o 
  -6   4   9      133.15      125.40      9.21 o 
  -5   4   9     1087.89     1064.11     21.24 o 
  -4   4   9     2238.38     2238.00     23.89 o 
  -3   4   9     1439.04     1583.21     18.98 o 
  -2   4   9       11.93       12.72      5.36 o 
  -1   4   9     1967.08     2053.78     16.89 o 
   0   4   9      155.93      102.84      6.74 o 
   1   4   9     1905.75     1940.16     15.19 o 
   2   4   9        6.71       10.43      5.46 o 
   3   4   9     1470.13     1610.15     18.38 o 
   4   4   9     2300.74     2285.65     24.75 o 
   5   4   9     1104.73     1042.31     18.50 o 
   6   4   9      193.28      172.33     10.89 o 
   7   4   9      772.54      751.10     22.39 o 
   8   4   9      583.85      622.70     19.23 o 
   9   4   9      572.18      574.40     30.47 o 
  10   4   9      122.85      131.83     24.11 o 
 -10   5   9      104.11       86.61     20.70 o 
  -9   5   9      103.82      135.12     20.81 o 
  -8   5   9     1928.48     1932.81     55.12 o 
  -7   5   9     1262.80     1231.37     23.88 o 
  -6   5   9      478.88      528.90     14.96 o 
  -5   5   9     1360.06     1305.40     33.23 o 
  -4   5   9      981.39     1015.43     18.96 o 
  -3   5   9     3565.12     3346.27     29.95 o 
  -2   5   9      689.84      647.56     11.68 o 
  -1   5   9     4274.82     4340.88     31.61 o 
   0   5   9     5975.99     5945.24     42.70 o 
   1   5   9     4061.99     4119.91     29.66 o 
   2   5   9      700.04      658.73     10.31 o 
   3   5   9     3755.21     3558.60     29.29 o 
   4   5   9     1016.09     1030.52     23.28 o 
   5   5   9     1218.73     1224.35     24.86 o 
   6   5   9      504.25      511.60     13.45 o 
   7   5   9     1161.52     1120.02     23.78 o 
   8   5   9     1914.72     1947.42     48.15 o 
   9   5   9      127.36      179.66     24.47 o 
  10   5   9      116.61       98.82     23.93 o 
 -10   6   9      109.74      120.93     29.23 o 
  -9   6   9      975.92      923.48     33.45 o 
  -8   6   9      605.20      578.09     25.33 o 
  -7   6   9       56.98      107.84     12.65 o 
  -6   6   9      419.37      450.15     15.55 o 
  -5   6   9      493.89      517.66     19.55 o 
  -4   6   9     1259.02     1235.02     19.15 o 
  -3   6   9      277.46      283.41      9.88 o 
  -2   6   9      828.61      887.47     17.40 o 
  -1   6   9     2840.87     2786.41     26.13 o 
   0   6   9      546.14      554.92     10.68 o 
   1   6   9     2797.65     2731.79     27.52 o 
   2   6   9      774.59      823.21     15.77 o 
   3   6   9      292.07      316.84      8.71 o 
   4   6   9     1375.78     1310.67     23.40 o 
   5   6   9      524.39      549.80     15.28 o 
   6   6   9      382.72      411.71     14.23 o 
   7   6   9       52.05       96.33     11.98 o 
   8   6   9      572.40      525.13     31.37 o 
   9   6   9      963.70      956.57     39.83 o 
  10   6   9      134.02      154.22     26.05 o 
 -10   7   9      114.21      112.46     24.79 o 
  -9   7   9      113.04      123.55     22.61 o 
  -8   7   9      510.51      440.57     25.36 o 
  -7   7   9     1816.77     1797.05     31.59 o 
  -6   7   9       10.76       12.22     10.47 o 
  -5   7   9     1573.36     1610.01     27.25 o 
  -4   7   9      572.02      562.06     14.96 o 
  -3   7   9     3339.94     3187.84     41.41 o 
  -2   7   9     1562.90     1515.12     22.38 o 
  -1   7   9     3330.19     3311.20     26.11 o 
   0   7   9      326.40      319.09      9.11 o 
   1   7   9     3433.18     3315.67     31.13 o 
   2   7   9     1496.59     1400.00     17.67 o 
   3   7   9     3352.00     3202.92     29.70 o 
   4   7   9      564.28      570.53     16.14 o 
   5   7   9     1370.62     1381.43     19.86 o 
   6   7   9       21.70       22.02      9.49 o 
   7   7   9     1800.06     1714.78     30.87 o 
   8   7   9      489.79      401.68     30.10 o 
   9   7   9      145.70      188.23     39.37 o 
  10   7   9      113.08      125.89     26.06 o 
 -10   8   9      506.34      536.27     36.88 o 
  -9   8   9      679.31      713.00     33.57 o 
  -8   8   9      301.66      289.94     17.98 o 
  -7   8   9      303.67      364.51     25.47 o 
  -6   8   9      173.31      166.11     14.92 o 
  -5   8   9     1055.60     1129.73     22.37 o 
  -4   8   9      760.27      657.10     15.83 o 
  -3   8   9      588.99      545.96     12.60 o 
  -2   8   9     1414.01     1497.09     27.64 o 
  -1   8   9     2773.46     2806.94     32.70 o 
   0   8   9      687.44      753.32     13.55 o 
   1   8   9     2791.09     2806.70     29.48 o 
   2   8   9     1396.92     1477.82     21.45 o 
   3   8   9      538.05      498.73     12.37 o 
   4   8   9      847.46      746.53     17.59 o 
   5   8   9     1119.23     1123.51     17.60 o 
   6   8   9      200.16      193.75     10.51 o 
   7   8   9      299.74      345.79     18.26 o 
   8   8   9      337.40      339.54     20.65 o 
   9   8   9      663.76      712.56     35.88 o 
  10   8   9      501.00      531.90     34.89 o 
  -9   9   9       25.58       15.81     24.52 o 
  -8   9   9      184.00      181.36     18.09 o 
  -7   9   9     1455.35     1395.66     31.93 o 
  -6   9   9      704.64      671.86     22.66 o 
  -5   9   9     1040.44      923.01     23.81 o 
  -4   9   9      307.04      351.27     14.94 o 
  -3   9   9     1790.92     1739.28     24.12 o 
  -2   9   9      787.17      707.68     17.12 o 
  -1   9   9     3431.23     3533.11     31.88 o 
   0   9   9      276.31      347.60     11.03 o 
   1   9   9     3175.56     3333.16     31.28 o 
   2   9   9      719.10      668.22     16.48 o 
   3   9   9     1638.27     1616.75     24.98 o 
   4   9   9      259.51      301.14     13.34 o 
   5   9   9     1210.97     1130.42     19.70 o 
   6   9   9      761.81      724.12     17.44 o 
   7   9   9     1461.84     1313.13     37.11 o 
   8   9   9      183.05      191.08     19.47 o 
   9   9   9       27.48       41.50     18.38 o 
  -9  10   9      117.70      133.47     29.70 o 
  -8  10   9      450.46      478.93     42.67 o 
  -7  10   9      622.56      611.30     40.13 o 
  -6  10   9       65.34       99.83     15.67 o 
  -5  10   9     1292.77     1225.69     36.77 o 
  -4  10   9      324.79      304.14     15.75 o 
  -3  10   9     1162.04     1160.69     20.56 o 
  -2  10   9      795.40      726.43     21.37 o 
  -1  10   9     2234.62     2215.41     24.01 o 
   0  10   9     1899.89     1788.89     22.31 o 
   1  10   9     2306.68     2304.47     24.31 o 
   2  10   9      760.95      707.26     24.74 o 
   3  10   9     1107.03     1153.83     24.27 o 
   4  10   9      349.35      308.69     14.11 o 
   5  10   9     1381.12     1346.28     24.29 o 
   6  10   9       71.74       68.77     15.24 o 
   7  10   9      594.50      577.74     29.01 o 
   8  10   9      513.86      484.48     22.70 o 
   9  10   9      125.01      125.77     21.87 o 
  -9  11   9      264.76      273.05     19.88 o 
  -8  11   9      241.58      305.31     25.57 o 
  -7  11   9      132.19      109.25     21.79 o 
  -6  11   9       83.52      101.95     17.14 o 
  -5  11   9     1816.70     1809.30     34.13 o 
  -4  11   9      466.44      480.08     18.06 o 
  -3  11   9      930.59      879.42     19.38 o 
  -2  11   9      216.27      218.29     12.52 o 
  -1  11   9     1821.84     1769.35     23.38 o 
   0  11   9       61.36      156.49     10.73 o 
   1  11   9     1658.19     1629.07     23.02 o 
   2  11   9      208.78      202.51     12.44 o 
   3  11   9      791.54      768.73     16.91 o 
   4  11   9      459.42      472.19     16.19 o 
   5  11   9     1818.87     1771.19     31.16 o 
   6  11   9       81.76      131.38     21.58 o 
   7  11   9      158.43      156.64     18.55 o 
   8  11   9      247.91      304.08     29.64 o 
   9  11   9      249.34      253.82     41.15 o 
  -8  12   9      179.41      174.76     24.37 o 
  -7  12   9      619.60      646.96     31.77 o 
  -6  12   9       16.61       13.75     17.41 o 
  -5  12   9      512.13      517.99     22.73 o 
  -4  12   9      152.95      160.86     15.82 o 
  -3  12   9     1040.78     1024.51     22.51 o 
  -2  12   9      166.17      147.06     11.34 o 
  -1  12   9     1664.77     1611.42     23.69 o 
   0  12   9       68.09       73.88      9.56 o 
   1  12   9     1712.17     1616.31     24.60 o 
   2  12   9      159.97      147.12     15.43 o 
   3  12   9     1018.20      984.63     19.70 o 
   4  12   9      128.58      143.58     12.91 o 
   5  12   9      555.17      605.26     28.29 o 
   6  12   9       21.35        8.92     17.28 o 
   7  12   9      573.51      607.56     27.45 o 
   8  12   9      198.38      198.21     26.44 o 
  -8  13   9      120.56       98.75     28.37 o 
  -7  13   9       47.99       10.27     22.09 o 
  -6  13   9       33.31       28.06     20.04 o 
  -5  13   9     1454.52     1402.45     48.08 o 
  -4  13   9      326.82      334.88     23.65 o 
  -3  13   9      320.42      366.25     21.70 o 
  -2  13   9       23.27       23.42     11.96 o 
  -1  13   9      390.09      361.49     14.08 o 
   0  13   9      289.60      264.08     12.94 o 
   1  13   9      360.30      367.68     20.38 o 
   2  13   9       13.92       20.55     10.72 o 
   3  13   9      354.83      347.23     16.35 o 
   4  13   9      300.91      296.50     25.67 o 
   5  13   9     1360.33     1293.47     36.70 o 
   6  13   9       36.89       31.27     18.76 o 
   7  13   9       66.38       48.68     20.14 o 
   8  13   9      120.16      117.56     26.78 o 
  -8  14   9      135.76      109.89     42.56 o 
  -7  14   9       71.13       76.63     28.76 o 
  -6  14   9       38.10       19.23     24.38 o 
  -5  14   9       24.43       23.55     20.03 o 
  -4  14   9      394.54      365.16     25.67 o 
  -3  14   9       14.50       27.45     18.70 o 
  -2  14   9       98.46       98.01     17.36 o 
  -1  14   9     1556.98     1423.94     26.77 o 
   0  14   9     1648.27     1393.23     27.11 o 
   1  14   9     1565.86     1439.05     26.67 o 
   2  14   9      108.12      105.99     12.81 o 
   3  14   9       16.90       24.66     15.25 o 
   4  14   9      431.76      413.80     46.91 o 
   5  14   9       29.62       18.69     18.09 o 
   6  14   9       30.76       45.22     20.92 o 
   7  14   9       67.83       58.82     21.51 o 
   8  14   9      127.57      167.24     71.21 o 
  -7  15   9       19.78       35.73     34.42 o 
  -6  15   9       76.77       94.85     35.82 o 
  -5  15   9     1026.97     1068.25     46.15 o 
  -4  15   9      982.07      892.79     38.21 o 
  -3  15   9      347.10      396.93     29.32 o 
  -2  15   9      358.21      337.10     33.31 o 
  -1  15   9      261.49      239.94     22.68 o 
   0  15   9     1902.82     1969.15     36.50 o 
   1  15   9      271.37      253.53     16.08 o 
   2  15   9      315.38      332.62     27.36 o 
   3  15   9      385.48      439.68     48.08 o 
   4  15   9      981.70      924.03     38.76 o 
   5  15   9      995.38     1132.63     39.82 o 
   6  15   9       95.17      115.55     23.57 o 
   7  15   9       28.72       31.62     22.16 o 
  -6  16   9      120.70      109.23     33.29 o 
  -5  16   9       98.09       68.10     27.91 o 
  -4  16   9       20.13       31.35     27.34 o 
  -3  16   9      541.14      543.87     33.90 o 
  -2  16   9      213.15      184.57     26.59 o 
  -1  16   9      276.37      233.17     27.39 o 
   0  16   9        0.05        7.64     18.81 o 
   1  16   9      259.91      274.73     22.99 o 
   2  16   9      215.78      297.62     41.56 o 
   3  16   9      534.66      542.34     44.67 o 
   4  16   9       27.89       15.38     25.33 o 
   5  16   9       91.13       65.39     32.24 o 
   6  16   9      123.69      137.58     27.70 o 
  -6  17   9      125.73      149.30     35.46 o 
  -5  17   9      155.58      202.62     44.39 o 
  -4  17   9      593.49      608.29     41.40 o 
  -3  17   9       21.62       44.81     28.44 o 
  -2  17   9      252.57      264.58     69.65 o 
  -1  17   9      262.67      314.15     33.13 o 
   0  17   9      757.41      679.78     51.27 o 
   1  17   9      242.81      277.42     33.74 o 
   2  17   9      215.20      241.75     38.57 o 
   3  17   9       33.79       12.84     30.52 o 
   4  17   9      583.92      590.37     47.31 o 
   5  17   9      151.50      207.62     45.71 o 
   6  17   9      150.72      201.87     48.30 o 
  -5  18   9       28.42       83.64     31.65 o 
  -4  18   9      115.41      115.58     32.01 o 
  -3  18   9       77.52       89.35     31.95 o 
  -2  18   9      183.46      114.02     37.43 o 
  -1  18   9       96.69      127.52     37.18 o 
   0  18   9       57.04       50.55     34.80 o 
   1  18   9       93.71       95.36     45.03 o 
   2  18   9      189.96      253.29     38.20 o 
   3  18   9       88.95       71.24     42.14 o 
   4  18   9      105.08      142.52     44.72 o 
   5  18   9       32.57       33.15     41.55 o 
  -4  19   9      122.18      151.08     43.37 o 
  -3  19   9      238.07      341.69     87.51 o 
  -2  19   9      174.00      224.34     43.86 o 
  -1  19   9       75.40       96.60     39.07 o 
   0  19   9       46.79       17.71     44.90 o 
   1  19   9       74.79       60.15     45.17 o 
   2  19   9      157.10      234.47     58.63 o 
   3  19   9      225.77      355.42     63.71 o 
   4  19   9      117.50      100.62     47.06 o 
  -2  20   9       28.27       21.73     39.25 o 
  -1  20   9      153.57      218.97     55.90 o 
   0  20   9       22.44        1.33     43.62 o 
   1  20   9      158.59      221.98    117.31 o 
   2  20   9       26.04       80.31     47.44 o 
   0   0  10    10911.78    10776.18     94.05 o 
   1   0  10     2026.97     2445.73     26.46 o 
   2   0  10      185.70      211.30      8.37 o 
   3   0  10      356.23      296.70      6.31 o 
   4   0  10     2701.17     2573.45     27.49 o 
   5   0  10        8.10       18.08      6.65 o 
   6   0  10       65.90       84.95     11.29 o 
   7   0  10      621.92      619.15     15.44 o 
   8   0  10     2557.82     2493.47     36.55 o 
   9   0  10      298.33      275.18     16.34 o 
  10   0  10       24.43        6.73     15.14 o 
 -10   1  10       75.42       70.65     16.63 o 
  -9   1  10      512.18      561.38     20.58 o 
  -8   1  10     1620.37     1623.61     26.84 o 
  -7   1  10      129.65      158.46     10.34 o 
  -6   1  10      484.54      494.42     13.02 o 
  -5   1  10        0.79        3.49      7.09 o 
  -4   1  10     2106.02     2108.03     24.13 o 
  -3   1  10     1938.34     1953.24     18.24 o 
  -2   1  10     1026.23     1046.77     12.70 o 
  -1   1  10     1260.76     1416.87     16.46 o 
   0   1  10    12559.80    13497.96     80.78 o 
   1   1  10     1277.87     1421.79     18.95 o 
   2   1  10     1117.66     1134.64     15.74 o 
   3   1  10     2092.65     2094.22     24.21 o 
   4   1  10     2156.15     2145.47     21.13 o 
   5   1  10        1.15        7.47      7.17 o 
   6   1  10      470.90      480.46     12.96 o 
   7   1  10      104.03      127.63      9.38 o 
   8   1  10     1626.07     1631.69     43.50 o 
   9   1  10      508.09      562.58     22.84 o 
  10   1  10       85.75       53.47     18.02 o 
 -10   2  10       48.88       52.13     15.75 o 
  -9   2  10      439.16      414.53     18.30 o 
  -8   2  10     1275.80     1273.50     25.22 o 
  -7   2  10      451.81      412.65     14.29 o 
  -6   2  10       73.98       69.64      8.93 o 
  -5   2  10      717.46      715.82     14.53 o 
  -4   2  10     6922.14     6514.41     50.73 o 
  -3   2  10     3225.26     3233.61     29.60 o 
  -2   2  10      966.69     1051.75     14.74 o 
  -1   2  10      580.09      776.58     10.87 o 
   0   2  10     8967.35     9676.08     56.95 o 
   1   2  10      578.88      767.99     11.17 o 
   2   2  10     1159.00     1217.95     16.26 o 
   3   2  10     3310.26     3301.64     32.71 o 
   4   2  10     7010.42     6637.24     49.10 o 
   5   2  10      793.42      789.41     17.43 o 
   6   2  10       41.53       41.74      8.90 o 
   7   2  10      432.24      417.05     15.61 o 
   8   2  10     1345.92     1403.92     28.88 o 
   9   2  10      454.95      393.19     22.19 o 
  10   2  10       35.17       22.43     16.89 o 
 -10   3  10      114.96      118.74     20.46 o 
  -9   3  10      392.27      455.93     19.83 o 
  -8   3  10     1913.19     1863.67     30.69 o 
  -7   3  10      236.78      254.40     11.75 o 
  -6   3  10       14.62       11.18      8.25 o 
  -5   3  10     1062.16     1029.77     17.75 o 
  -4   3  10       14.15       62.62      8.11 o 
  -3   3  10      412.65      471.82     12.57 o 
  -2   3  10     3502.57     3567.69     31.02 o 
  -1   3  10      903.76      877.60     12.92 o 
   0   3  10    10898.21    10544.56     62.26 o 
   1   3  10      907.97      902.15     13.09 o 
   2   3  10     3662.79     3770.78     31.68 o 
   3   3  10      410.11      446.04      9.86 o 
   4   3  10       19.05       69.16      7.00 o 
   5   3  10     1076.46     1005.77     17.05 o 
   6   3  10       16.72       18.89      8.81 o 
   7   3  10      244.50      273.39     14.25 o 
   8   3  10     1879.57     1894.14     33.52 o 
   9   3  10      326.94      373.90     21.39 o 
  10   3  10      131.64      148.88     18.51 o 
 -10   4  10      253.70      291.97     24.06 o 
  -9   4  10     1055.81     1090.82     36.85 o 
  -8   4  10      488.47      465.05     23.54 o 
  -7   4  10      207.33      200.90     12.13 o 
  -6   4  10      703.94      681.27     15.68 o 
  -5   4  10      601.94      604.29     15.57 o 
  -4   4  10     3668.34     3438.29     34.38 o 
  -3   4  10     3140.96     3246.59     23.78 o 
  -2   4  10     6143.73     5805.09     40.39 o 
  -1   4  10      917.38      994.39     11.84 o 
   0   4  10     4969.15     5252.04     38.65 o 
   1   4  10      893.06      968.22     11.22 o 
   2   4  10     6002.23     5740.19     36.90 o 
   3   4  10     3192.89     3269.13     24.67 o 
   4   4  10     3822.55     3582.80     35.09 o 
   5   4  10      557.47      547.41     12.98 o 
   6   4  10      548.68      557.93     16.18 o 
   7   4  10      235.51      235.73     13.90 o 
   8   4  10      540.58      579.67     20.01 o 
   9   4  10     1067.71     1069.65     30.63 o 
  10   4  10      239.73      272.71     27.56 o 
 -10   5  10       74.56       95.48     23.15 o 
  -9   5  10      336.82      354.07     24.73 o 
  -8   5  10      590.47      584.35     20.19 o 
  -7   5  10       50.42       72.84     12.09 o 
  -6   5  10      722.76      679.90     20.42 o 
  -5   5  10     3780.11     3609.54     39.58 o 
  -4   5  10       33.92       46.38      7.58 o 
  -3   5  10       57.94       42.05      5.70 o 
  -2   5  10     1587.65     1812.57     18.30 o 
  -1   5  10     1467.47     1526.62     21.23 o 
   0   5  10     4148.33     4045.25     32.43 o 
   1   5  10     1519.74     1540.43     16.90 o 
   2   5  10     1512.06     1663.42     15.14 o 
   3   5  10       42.03       24.77      4.31 o 
   4   5  10       38.44       53.24      7.22 o 
   5   5  10     3811.13     3627.83     35.51 o 
   6   5  10      792.69      735.66     17.66 o 
   7   5  10       61.64       87.52     12.47 o 
   8   5  10      559.80      566.97     19.02 o 
   9   5  10      374.48      432.02     29.98 o 
  10   5  10       78.90       96.71     25.00 o 
 -10   6  10      108.45      120.12     24.54 o 
  -9   6  10      522.97      506.81     39.12 o 
  -8   6  10        7.63       18.59     12.48 o 
  -7   6  10      678.42      606.44     21.86 o 
  -6   6  10      766.36      783.09     20.32 o 
  -5   6  10      662.12      646.28     21.30 o 
  -4   6  10      906.06      824.12     15.72 o 
  -3   6  10     2502.69     2505.64     26.41 o 
  -2   6  10     7453.07     7448.37     61.30 o 
  -1   6  10     3945.02     4267.52     33.72 o 
   0   6  10     1101.63     1070.22     15.73 o 
   1   6  10     3895.42     4186.57     35.21 o 
   2   6  10     7229.39     7175.88     54.48 o 
   3   6  10     2567.25     2568.16     28.14 o 
   4   6  10     1053.82      975.53     17.90 o 
   5   6  10      636.96      622.71     16.10 o 
   6   6  10      849.21      881.57     20.11 o 
   7   6  10      696.36      657.99     20.51 o 
   8   6  10       21.98       22.36     14.97 o 
   9   6  10      535.07      502.87     32.21 o 
  10   6  10       97.50      110.48     26.25 o 
 -10   7  10      325.42      306.98     28.20 o 
  -9   7  10      640.54      739.48     33.47 o 
  -8   7  10      372.65      335.81     18.55 o 
  -7   7  10      338.77      367.58     19.06 o 
  -6   7  10        5.78        8.56     11.87 o 
  -5   7  10     1956.34     1952.00     31.03 o 
  -4   7  10      235.97      241.19     11.81 o 
  -3   7  10      665.63      610.30     14.06 o 
  -2   7  10     3630.49     3865.20     41.09 o 
  -1   7  10     1723.66     1625.99     19.82 o 
   0   7  10     1199.73     1293.63     16.46 o 
   1   7  10     1775.49     1630.68     21.52 o 
   2   7  10     3508.67     3736.42     37.82 o 
   3   7  10      622.33      588.83     13.95 o 
   4   7  10      266.78      287.51     14.90 o 
   5   7  10     2071.67     2007.49     26.77 o 
   6   7  10       12.29       11.79      7.36 o 
   7   7  10      303.05      331.24     16.68 o 
   8   7  10      368.77      371.97     22.11 o 
   9   7  10      715.08      797.74     37.14 o 
  10   7  10      342.59      352.75     31.26 o 
  -9   8  10       76.45       75.25     23.17 o 
  -8   8  10       69.48       72.89     15.81 o 
  -7   8  10      208.68      229.78     17.13 o 
  -6   8  10      246.29      225.07     15.88 o 
  -5   8  10     1090.66     1030.69     22.51 o 
  -4   8  10      207.43      231.92     12.25 o 
  -3   8  10     1945.25     1836.94     20.84 o 
  -2   8  10     2565.15     2531.98     27.19 o 
  -1   8  10     1054.47     1065.17     17.19 o 
   0   8  10     5342.91     5186.79     51.73 o 
   1   8  10     1114.65     1136.75     19.32 o 
   2   8  10     2575.43     2557.61     27.01 o 
   3   8  10     2042.70     1952.49     21.20 o 
   4   8  10      134.82      152.12     10.42 o 
   5   8  10     1051.38      960.19     18.51 o 
   6   8  10      260.78      266.55     19.18 o 
   7   8  10      198.21      232.25     21.64 o 
   8   8  10       57.52       67.08     17.73 o 
   9   8  10       63.61       47.98     23.52 o 
  -9   9  10      503.87      584.39     37.77 o 
  -8   9  10      178.33      205.68     22.59 o 
  -7   9  10      835.64      864.38     28.07 o 
  -6   9  10      507.29      527.20     21.14 o 
  -5   9  10      129.40      153.16     17.80 o 
  -4   9  10      357.88      301.28     15.08 o 
  -3   9  10      634.93      651.78     14.92 o 
  -2   9  10      560.52      590.39     17.44 o 
  -1   9  10      285.21      267.43      9.03 o 
   0   9  10      208.91      226.27      9.44 o 
   1   9  10      331.06      330.98     13.18 o 
   2   9  10      552.30      577.95     14.88 o 
   3   9  10      643.47      652.33     21.49 o 
   4   9  10      317.22      292.03     11.84 o 
   5   9  10      168.12      184.10     10.35 o 
   6   9  10      459.83      475.88     17.31 o 
   7   9  10      754.17      735.25     22.56 o 
   8   9  10      199.51      189.73     15.34 o 
   9   9  10      588.59      693.95     35.81 o 
  -9  10  10      168.93      172.99     21.14 o 
  -8  10  10      358.95      371.19     25.43 o 
  -7  10  10      964.55      900.31     36.18 o 
  -6  10  10      635.01      656.20     31.40 o 
  -5  10  10       21.22       43.77     14.51 o 
  -4  10  10      790.64      817.93     23.02 o 
  -3  10  10     1603.58     1517.29     23.63 o 
  -2  10  10     1994.16     1906.65     29.67 o 
  -1  10  10      465.38      467.56     12.85 o 
   0  10  10     1455.67     1293.37     19.62 o 
   1  10  10      504.63      492.45     14.26 o 
   2  10  10     2035.37     1929.91     27.78 o 
   3  10  10     1610.40     1565.22     23.51 o 
   4  10  10      786.27      798.51     20.97 o 
   5  10  10       15.98       34.43     13.43 o 
   6  10  10      542.27      569.95     19.17 o 
   7  10  10      923.55      836.84     29.65 o 
   8  10  10      366.29      370.25     31.29 o 
   9  10  10      153.57      207.10     23.93 o 
  -9  11  10       46.17       76.05     23.81 o 
  -8  11  10      132.14      137.21     23.34 o 
  -7  11  10      454.96      478.03     37.59 o 
  -6  11  10      515.28      519.59     23.13 o 
  -5  11  10       40.54       68.39     16.67 o 
  -4  11  10       24.01       30.17     12.81 o 
  -3  11  10      221.71      206.99     13.52 o 
  -2  11  10      232.28      206.76     13.87 o 
  -1  11  10      140.90      127.97     12.40 o 
   0  11  10     1232.41     1151.23     20.34 o 
   1  11  10      125.02      121.52     11.05 o 
   2  11  10      276.41      245.45     13.03 o 
   3  11  10      217.73      209.51     12.06 o 
   4  11  10       26.50       11.95     11.89 o 
   5  11  10       66.01      106.41     15.06 o 
   6  11  10      469.09      526.07     32.00 o 
   7  11  10      428.82      383.92     22.49 o 
   8  11  10      146.90      179.14     24.86 o 
   9  11  10       66.35      120.16     24.13 o 
  -8  12  10      127.48      115.58     27.53 o 
  -7  12  10      476.89      441.05     29.53 o 
  -6  12  10       97.41       61.80     19.23 o 
  -5  12  10      736.61      726.67     32.46 o 
  -4  12  10     1130.94     1137.38     31.11 o 
  -3  12  10      292.15      269.69     18.84 o 
  -2  12  10      325.22      292.07     13.56 o 
  -1  12  10      826.95      828.72     18.14 o 
   0  12  10      404.01      402.07     13.96 o 
   1  12  10      892.48      898.23     17.82 o 
   2  12  10      343.08      324.26     13.40 o 
   3  12  10      295.40      309.33     16.47 o 
   4  12  10     1160.95     1171.11     26.16 o 
   5  12  10      773.04      741.62     26.15 o 
   6  12  10       70.26       75.44     19.00 o 
   7  12  10      445.55      458.95     26.10 o 
   8  12  10      143.55      117.35     25.77 o 
  -8  13  10      235.07      245.44     32.88 o 
  -7  13  10      344.18      336.60     34.63 o 
  -6  13  10       86.14       56.81     20.07 o 
  -5  13  10      280.41      275.88     24.79 o 
  -4  13  10      604.78      595.50     34.17 o 
  -3  13  10      885.69      799.82     27.57 o 
  -2  13  10      189.44      219.63     16.22 o 
  -1  13  10      136.17      113.49     13.48 o 
   0  13  10      442.70      416.19     14.74 o 
   1  13  10      115.28      109.55     12.34 o 
   2  13  10      156.67      188.54     13.41 o 
   3  13  10      930.34      839.80     21.21 o 
   4  13  10      586.55      528.50     29.08 o 
   5  13  10      229.90      232.08     25.59 o 
   6  13  10       92.95      104.37     20.60 o 
   7  13  10      360.16      352.42     26.24 o 
   8  13  10      238.19      276.00     30.48 o 
  -7  14  10      397.40      392.39     36.98 o 
  -6  14  10      103.82       82.49     26.11 o 
  -5  14  10       61.68       81.07     24.55 o 
  -4  14  10      939.77      832.48     32.73 o 
  -3  14  10       14.95       13.60     18.42 o 
  -2  14  10      178.42      214.56     22.46 o 
  -1  14  10      538.50      605.46     23.53 o 
   0  14  10      936.16      909.83     24.44 o 
   1  14  10      574.95      586.02     21.38 o 
   2  14  10      128.20      141.27     13.87 o 
   3  14  10        8.87       22.44     14.30 o 
   4  14  10      965.92      914.77     37.30 o 
   5  14  10       75.39       78.91     28.31 o 
   6  14  10       86.54       86.27     21.94 o 
   7  14  10      383.87      386.21     44.82 o 
  -7  15  10      158.53      153.34     41.05 o 
  -6  15  10       87.00       44.18     30.51 o 
  -5  15  10      398.48      347.35     30.39 o 
  -4  15  10      387.22      379.42     31.79 o 
  -3  15  10     1002.15      946.73     38.41 o 
  -2  15  10      342.31      312.16     28.59 o 
  -1  15  10      142.42      170.17     24.86 o 
   0  15  10       70.37       83.43     19.57 o 
   1  15  10      131.66      141.26     15.99 o 
   2  15  10      349.19      321.70     22.08 o 
   3  15  10     1007.79      974.85     42.65 o 
   4  15  10      363.17      344.72     39.08 o 
   5  15  10      345.13      353.50     42.98 o 
   6  15  10       98.10       48.92     30.52 o 
   7  15  10      177.25      216.22     30.15 o 
  -6  16  10      159.32      155.55     35.14 o 
  -5  16  10        3.21       23.02     28.80 o 
  -4  16  10      168.89      145.10     26.83 o 
  -3  16  10      148.37      151.10     26.35 o 
  -2  16  10      661.39      716.63     35.60 o 
  -1  16  10      264.74      316.97     27.99 o 
   0  16  10      522.26      598.22     31.90 o 
   1  16  10      296.83      388.19     27.38 o 
   2  16  10      674.52      755.00     46.62 o 
   3  16  10      151.31      128.93     34.09 o 
   4  16  10      215.47      236.73     46.84 o 
   5  16  10        4.98       32.48     38.13 o 
   6  16  10      162.70      257.64     48.50 o 
  -5  17  10      112.87      136.46     31.55 o 
  -4  17  10      155.48      171.96     31.83 o 
  -3  17  10      222.54      284.78     31.98 o 
  -2  17  10      168.41      216.21     28.80 o 
  -1  17  10      273.67      278.39     32.51 o 
   0  17  10       93.81       89.68     33.78 o 
   1  17  10      293.00      346.43     33.87 o 
   2  17  10      187.63      249.91     37.87 o 
   3  17  10      238.33      250.64     40.07 o 
   4  17  10      141.06      131.58     35.88 o 
   5  17  10       96.11       75.59     44.22 o 
  -5  18  10       75.30       98.55     41.60 o 
  -4  18  10       47.44       15.29     30.41 o 
  -3  18  10      116.47       59.17     31.97 o 
  -2  18  10      851.93     1035.40     60.19 o 
  -1  18  10      184.48      265.31     42.85 o 
   0  18  10       60.97       57.65     42.76 o 
   1  18  10      205.26      210.29     49.47 o 
   2  18  10      851.37      946.66     70.04 o 
   3  18  10      131.71       71.76     35.26 o 
   4  18  10       65.48       42.75     42.41 o 
  -3  19  10       18.30       68.65     39.78 o 
  -2  19  10      229.32      206.93     52.64 o 
  -1  19  10       32.26       60.57     37.17 o 
   0  19  10        1.48       30.20     42.43 o 
   1  19  10       39.33       17.69     45.59 o 
   2  19  10      239.75      272.62     52.32 o 
   3  19  10       20.73       69.97     68.22 o 
  -1  20  10       91.98       83.27     49.54 o 
   0  20  10        8.03       21.32     46.70 o 
   1  20  10      104.75       73.86     48.11 o 
   1   0  11     2275.77     2371.66     20.62 o 
   2   0  11      362.04      364.93      9.41 o 
   3   0  11     9277.20     9661.23     66.22 o 
   4   0  11      747.79      830.67     16.83 o 
   5   0  11     5893.11     5664.79     52.38 o 
   6   0  11      547.12      521.47     13.56 o 
   7   0  11       91.93       97.02     10.03 o 
   8   0  11       20.55       21.12     11.48 o 
   9   0  11        1.44       12.20     12.99 o 
  10   0  11        6.72        0.15     16.39 o 
 -10   1  11       15.92       25.19     16.90 o 
  -9   1  11      377.18      375.53     20.39 o 
  -8   1  11      369.64      373.10     18.32 o 
  -7   1  11      413.89      403.17     13.92 o 
  -6   1  11      152.52      151.89     10.06 o 
  -5   1  11     1675.42     1659.17     21.87 o 
  -4   1  11     2499.48     2401.12     27.11 o 
  -3   1  11     1973.52     1918.76     18.31 o 
  -2   1  11     1039.33     1055.45     14.03 o 
  -1   1  11     3283.74     3503.76     23.71 o 
   0   1  11     4510.61     4137.95     23.93 o 
   1   1  11     3168.11     3399.15     23.71 o 
   2   1  11     1070.04     1091.32     14.47 o 
   3   1  11     2034.19     1955.14     28.04 o 
   4   1  11     2447.08     2351.62     25.20 o 
   5   1  11     1685.17     1664.67     21.59 o 
   6   1  11      164.36      156.20      9.71 o 
   7   1  11      416.64      388.36     13.52 o 
   8   1  11      423.97      403.42     16.97 o 
   9   1  11      379.79      399.08     18.08 o 
  10   1  11        5.50       13.13     16.88 o 
 -10   2  11       68.25       49.86     17.67 o 
  -9   2  11       77.68       74.52     14.19 o 
  -8   2  11      144.12      168.87     13.39 o 
  -7   2  11       86.91       98.84     12.15 o 
  -6   2  11      509.23      516.81     14.65 o 
  -5   2  11     4589.10     4352.20     44.13 o 
  -4   2  11     1210.45     1252.06     21.28 o 
  -3   2  11     9422.91     9588.66     58.59 o 
  -2   2  11     2429.16     2611.73     21.95 o 
  -1   2  11     3975.20     4378.73     28.81 o 
   0   2  11     8999.21     9846.64     57.27 o 
   1   2  11     4350.00     4772.39     33.20 o 
   2   2  11     2459.64     2610.16     21.11 o 
   3   2  11     9313.62     9359.44     64.41 o 
   4   2  11     1191.56     1200.12     15.34 o 
   5   2  11     4865.72     4642.80     38.27 o 
   6   2  11      556.03      568.91     14.44 o 
   7   2  11       92.81      122.83     10.49 o 
   8   2  11      123.68      125.60     12.84 o 
   9   2  11       72.90       85.72     13.54 o 
  10   2  11       86.43       75.54     18.30 o 
 -10   3  11      321.77      348.76     21.60 o 
  -9   3  11      116.48      161.68     20.13 o 
  -8   3  11      499.50      494.40     18.12 o 
  -7   3  11      224.29      247.55     13.13 o 
  -6   3  11      140.31      133.23      9.83 o 
  -5   3  11      119.18      124.29     10.24 o 
  -4   3  11     1064.78      986.94     15.56 o 
  -3   3  11      576.45      612.50     12.03 o 
  -2   3  11     3833.27     3950.86     33.41 o 
  -1   3  11      941.66      822.90     11.78 o 
   0   3  11     1569.11     1644.04     20.25 o 
   1   3  11      891.37      732.96     11.72 o 
   2   3  11     3775.38     3860.00     32.02 o 
   3   3  11      614.06      683.97     13.39 o 
   4   3  11     1089.61     1015.35     14.52 o 
   5   3  11       95.16      111.36      8.48 o 
   6   3  11      154.22      151.19      8.51 o 
   7   3  11      235.18      232.71     13.22 o 
   8   3  11      577.90      568.14     22.56 o 
   9   3  11      111.49      141.78     18.52 o 
  10   3  11      288.26      254.33     21.48 o 
 -10   4  11      373.54      425.78     41.81 o 
  -9   4  11      139.09      173.50     15.43 o 
  -8   4  11      212.11      220.38     13.96 o 
  -7   4  11      731.90      716.84     19.27 o 
  -6   4  11     1378.22     1351.43     25.36 o 
  -5   4  11     3442.36     3297.17     39.09 o 
  -4   4  11     1067.51     1035.40     17.77 o 
  -3   4  11     5847.53     5656.09     43.44 o 
  -2   4  11      762.30      844.33     14.76 o 
  -1   4  11     5942.12     5973.14     47.32 o 
   0   4  11     2579.49     2530.32     28.42 o 
   1   4  11     6454.05     6541.94     51.98 o 
   2   4  11      797.97      853.72     13.41 o 
   3   4  11     5604.39     5439.51     46.40 o 
   4   4  11     1070.14     1047.87     17.14 o 
   5   4  11     3736.83     3583.23     35.51 o 
   6   4  11     1463.05     1381.40     24.55 o 
   7   4  11      706.13      723.83     22.61 o 
   8   4  11      177.78      203.44     20.41 o 
   9   4  11      174.23      209.72     18.80 o 
  10   4  11      402.91      467.02     32.86 o 
 -10   5  11      393.84      429.72     37.47 o 
  -9   5  11        8.92       30.07     18.78 o 
  -8   5  11       25.49       31.72     13.35 o 
  -7   5  11       69.98       75.27     13.49 o 
  -6   5  11      253.89      272.05     16.31 o 
  -5   5  11     1058.48     1037.81     24.69 o 
  -4   5  11      388.38      360.06     12.41 o 
  -3   5  11      867.61      915.78     16.40 o 
  -2   5  11     4143.63     4135.58     38.66 o 
  -1   5  11     2753.12     2841.68     26.22 o 
   0   5  11     1174.50     1112.43     16.10 o 
   1   5  11     2613.18     2639.27     25.32 o 
   2   5  11     4151.26     4033.71     34.03 o 
   3   5  11      766.24      824.37     15.72 o 
   4   5  11      353.12      329.40     11.73 o 
   5   5  11     1155.32     1140.23     18.72 o 
   6   5  11      226.24      220.86     11.49 o 
   7   5  11       94.10      104.65     13.69 o 
   8   5  11       46.45       40.34     15.32 o 
   9   5  11       10.60       31.23     15.83 o 
  10   5  11      381.95      411.98     31.66 o 
 -10   6  11      180.15      201.09     31.69 o 
  -9   6  11      148.83      135.45     23.32 o 
  -8   6  11      115.16      115.94     15.15 o 
  -7   6  11     1029.13     1054.81     24.32 o 
  -6   6  11     1585.28     1542.67     28.77 o 
  -5   6  11      580.46      636.07     19.21 o 
  -4   6  11     1439.14     1328.34     21.42 o 
  -3   6  11     5247.01     5259.33     42.25 o 
  -2   6  11      313.36      447.69     12.58 o 
  -1   6  11     2460.88     2436.91     24.31 o 
   0   6  11       17.77       22.47      6.39 o 
   1   6  11     2677.87     2548.42     23.75 o 
   2   6  11      345.66      463.74     13.96 o 
   3   6  11     5122.85     5102.15     39.51 o 
   4   6  11     1376.53     1275.01     21.98 o 
   5   6  11      462.38      540.87     15.59 o 
   6   6  11     1691.95     1618.49     23.18 o 
   7   6  11      988.93      998.08     28.42 o 
   8   6  11      115.42      115.21     16.80 o 
   9   6  11      172.39      168.88     18.24 o 
  10   6  11      202.55      228.65     29.35 o 
 -10   7  11      294.23      384.23     61.33 o 
  -9   7  11       82.54       92.69     23.67 o 
  -8   7  11      317.54      278.57     19.83 o 
  -7   7  11       70.21      106.46     15.98 o 
  -6   7  11      443.47      469.87     18.60 o 
  -5   7  11      455.14      451.62     16.35 o 
  -4   7  11      743.40      760.14     24.50 o 
  -3   7  11     2303.42     2379.96     25.04 o 
  -2   7  11     4975.87     5081.58     44.92 o 
  -1   7  11     1193.11     1261.00     16.51 o 
   0   7  11     2000.34     1932.61     21.83 o 
   1   7  11     1283.08     1359.45     17.69 o 
   2   7  11     5026.71     5067.35     42.41 o 
   3   7  11     2191.80     2248.26     23.15 o 
   4   7  11      655.36      689.34     14.20 o 
   5   7  11      516.13      520.25     17.71 o 
   6   7  11      504.30      521.27     16.89 o 
   7   7  11       51.92       76.75     12.78 o 
   8   7  11      261.61      232.83     19.88 o 
   9   7  11       84.76       99.28     25.72 o 
  10   7  11      300.10      253.79     60.94 o 
  -9   8  11       20.80       43.56     23.05 o 
  -8   8  11      113.83       86.67     16.52 o 
  -7   8  11      319.33      332.96     19.24 o 
  -6   8  11      404.51      462.81     19.60 o 
  -5   8  11     1859.60     1902.54     29.86 o 
  -4   8  11      188.36      138.00     12.50 o 
  -3   8  11     2097.00     1993.78     25.34 o 
  -2   8  11      560.41      627.00     14.26 o 
  -1   8  11      332.82      350.20     10.23 o 
   0   8  11       48.17       90.63      8.28 o 
   1   8  11      346.77      376.49     10.82 o 
   2   8  11      502.08      574.61     13.08 o 
   3   8  11     2070.37     1953.14     23.91 o 
   4   8  11      195.19      153.18     10.22 o 
   5   8  11     1858.86     1892.00     27.45 o 
   6   8  11      458.02      491.72     17.27 o 
   7   8  11      338.46      360.53     30.33 o 
   8   8  11       92.07       93.28     14.67 o 
   9   8  11       31.70       13.02     17.45 o 
  -9   9  11      435.22      454.24     36.64 o 
  -8   9  11      259.02      223.94     20.53 o 
  -7   9  11      488.00      515.74     24.10 o 
  -6   9  11      957.72      963.77     26.45 o 
  -5   9  11      158.42      170.67     15.90 o 
  -4   9  11     1234.85     1271.17     28.22 o 
  -3   9  11     1636.99     1619.96     24.03 o 
  -2   9  11     2203.65     2161.51     29.01 o 
  -1   9  11     1312.18     1211.49     18.29 o 
   0   9  11       47.25       32.31      7.41 o 
   1   9  11     1432.63     1275.24     18.86 o 
   2   9  11     2253.95     2264.64     28.28 o 
   3   9  11     1504.02     1465.57     22.87 o 
   4   9  11     1191.77     1197.23     20.53 o 
   5   9  11      189.32      214.94     13.51 o 
   6   9  11     1056.73     1076.81     26.95 o 
   7   9  11      454.41      468.38     17.76 o 
   8   9  11      231.71      213.70     14.81 o 
   9   9  11      449.34      428.43     25.76 o 
  -9  10  11       93.65      130.09     23.30 o 
  -8  10  11      528.53      528.92     29.61 o 
  -7  10  11       70.98       60.82     21.72 o 
  -6  10  11      340.57      336.19     21.08 o 
  -5  10  11     1091.39     1040.18     40.55 o 
  -4  10  11      150.27      150.11     15.08 o 
  -3  10  11     1621.52     1564.78     24.33 o 
  -2  10  11      271.24      305.62     14.91 o 
  -1  10  11      391.73      399.01     13.90 o 
   0  10  11      495.43      469.06     13.23 o 
   1  10  11      334.24      335.12     14.30 o 
   2  10  11      302.69      337.16     14.70 o 
   3  10  11     1434.39     1423.12     21.48 o 
   4  10  11      185.28      184.19     14.45 o 
   5  10  11     1203.18     1113.16     31.02 o 
   6  10  11      365.55      403.64     19.84 o 
   7  10  11       74.44       80.98     14.19 o 
   8  10  11      532.77      575.40     29.59 o 
   9  10  11       88.76      100.49     28.13 o 
  -8  11  11      291.21      264.73     29.85 o 
  -7  11  11      153.88      222.24     23.68 o 
  -6  11  11      387.45      324.66     21.31 o 
  -5  11  11      665.39      679.84     25.14 o 
  -4  11  11     1563.55     1521.59     31.33 o 
  -3  11  11      289.43      264.97     14.34 o 
  -2  11  11     1559.57     1543.34     27.24 o 
  -1  11  11     2224.02     2065.94     27.66 o 
   0  11  11      169.26      176.52     10.72 o 
   1  11  11     2387.67     2230.34     28.29 o 
   2  11  11     1556.28     1571.54     25.66 o 
   3  11  11      255.02      254.97     12.86 o 
   4  11  11     1499.91     1503.52     31.61 o 
   5  11  11      616.44      617.80     27.02 o 
   6  11  11      432.93      393.17     23.27 o 
   7  11  11      131.96      204.42     20.95 o 
   8  11  11      285.67      249.30     27.13 o 
  -8  12  11      463.68      450.07     35.84 o 
  -7  12  11      168.33      192.31     28.28 o 
  -6  12  11      139.25      163.50     22.06 o 
  -5  12  11      880.95      863.72     31.97 o 
  -4  12  11      300.75      326.21     21.50 o 
  -3  12  11      557.27      544.08     21.55 o 
  -2  12  11      582.80      683.00     20.66 o 
  -1  12  11       81.36       90.24     10.16 o 
   0  12  11      525.85      475.13     14.81 o 
   1  12  11       66.47      104.93     10.63 o 
   2  12  11      666.19      711.81     19.84 o 
   3  12  11      478.45      461.85     15.57 o 
   4  12  11      259.75      286.79     18.19 o 
   5  12  11      843.81      791.78     32.97 o 
   6  12  11      144.86      135.10     25.30 o 
   7  12  11      139.58      126.38     26.51 o 
   8  12  11      473.51      487.16     34.14 o 
  -8  13  11       68.11       68.96     28.48 o 
  -7  13  11      204.43      179.79     31.90 o 
  -6  13  11       79.17       69.52     22.70 o 
  -5  13  11       79.67       68.64     20.97 o 
  -4  13  11      452.31      464.85     26.27 o 
  -3  13  11       50.85       57.00     19.26 o 
  -2  13  11      888.73      805.78     29.50 o 
  -1  13  11     1490.39     1383.34     27.03 o 
   0  13  11      536.46      584.77     17.25 o 
   1  13  11     1495.46     1439.61     24.37 o 
   2  13  11      890.23      903.70     21.07 o 
   3  13  11       41.90       46.39     13.20 o 
   4  13  11      436.43      449.77     28.14 o 
   5  13  11       84.14       95.17     25.25 o 
   6  13  11       93.19       72.58     24.23 o 
   7  13  11      197.74      157.09     28.15 o 
   8  13  11       54.55        7.85     24.03 o 
  -7  14  11       30.31       41.68     29.00 o 
  -6  14  11       37.16       18.09     23.16 o 
  -5  14  11      442.33      450.22     35.71 o 
  -4  14  11     1069.09     1076.19     40.30 o 
  -3  14  11      594.24      561.88     31.48 o 
  -2  14  11      121.38      192.38     21.51 o 
  -1  14  11      261.94      284.63     28.16 o 
   0  14  11      715.68      666.53     23.41 o 
   1  14  11      327.91      327.70     19.87 o 
   2  14  11      148.84      204.97     18.60 o 
   3  14  11      592.85      557.15     27.33 o 
   4  14  11     1039.58      981.52     38.79 o 
   5  14  11      467.43      458.87     34.87 o 
   6  14  11       34.56       44.85     25.36 o 
   7  14  11       17.66       34.60     30.13 o 
  -7  15  11      196.80      181.79     44.91 o 
  -6  15  11       15.33       19.39     28.75 o 
  -5  15  11       73.10       63.59     25.72 o 
  -4  15  11      686.69      641.13     36.75 o 
  -3  15  11      215.45      219.33     27.11 o 
  -2  15  11      354.70      397.70     29.29 o 
  -1  15  11      376.66      370.79     28.99 o 
   0  15  11       27.71       83.21     20.64 o 
   1  15  11      372.41      360.72     19.99 o 
   2  15  11      342.14      349.78     25.85 o 
   3  15  11      205.77      156.68     38.25 o 
   4  15  11      711.66      692.88     56.41 o 
   5  15  11       76.49      139.09     42.74 o 
   6  15  11        9.64        1.67     28.81 o 
   7  15  11      216.44      184.90     55.02 o 
  -6  16  11       64.70      110.73     34.60 o 
  -5  16  11      287.20      250.26     33.75 o 
  -4  16  11      424.63      450.23     34.35 o 
  -3  16  11      481.61      518.69     34.74 o 
  -2  16  11      102.38       72.76     24.30 o 
  -1  16  11      365.96      438.97     31.94 o 
   0  16  11      835.45      862.40     42.41 o 
   1  16  11      426.05      443.18     30.60 o 
   2  16  11      110.01       93.02     42.98 o 
   3  16  11      441.60      457.64     61.60 o 
   4  16  11      432.80      387.52     43.08 o 
   5  16  11      312.27      273.18     48.45 o 
   6  16  11       85.72       52.09     57.70 o 
  -5  17  11       64.60       76.75     30.17 o 
  -4  17  11       85.65       28.56     25.38 o 
  -3  17  11      140.76      209.45     30.63 o 
  -2  17  11       77.32       77.15     26.52 o 
  -1  17  11      162.95      122.11     29.99 o 
   0  17  11      150.19      236.50     40.46 o 
   1  17  11      169.95      224.43     39.88 o 
   2  17  11       74.55       70.08     33.15 o 
   3  17  11      145.42      134.83     36.44 o 
   4  17  11       85.99       34.93     39.58 o 
   5  17  11       62.87       34.10     41.33 o 
  -4  18  11       23.06       70.61     32.54 o 
  -3  18  11      286.48      331.50     54.27 o 
  -2  18  11      179.28      156.89     33.37 o 
  -1  18  11       51.54       82.68     38.26 o 
   0  18  11      700.40      610.35     50.84 o 
   1  18  11       33.64       38.20     43.58 o 
   2  18  11      158.77      189.42     49.36 o 
   3  18  11      274.06      342.15     43.49 o 
   4  18  11       23.18       68.33     44.17 o 
  -3  19  11       63.28      153.06     44.08 o 
  -2  19  11      239.13      243.78     44.82 o 
  -1  19  11       13.28       43.05     37.83 o 
   0  19  11       93.28      127.04     49.98 o 
   1  19  11       17.93        0.10     43.69 o 
   2  19  11      230.12      232.54     70.48 o 
   3  19  11       64.86      131.85     49.85 o 
   0  20  11       30.91        2.32     45.40 o 
   0   0  12        1.57       71.37     11.62 o 
   1   0  12     8887.29     9596.14     65.02 o 
   2   0  12      131.85      308.48     12.06 o 
   3   0  12      721.83      630.29     12.22 o 
   4   0  12      491.43      499.60     10.42 o 
   5   0  12     1463.50     1443.14     20.33 o 
   6   0  12      133.29      135.41     11.17 o 
   7   0  12      895.26      866.23     19.05 o 
   8   0  12      154.32      149.98     13.77 o 
   9   0  12      518.71      507.90     19.95 o 
  10   0  12       48.59       18.50     18.26 o 
 -10   1  12      134.32      132.43     20.16 o 
  -9   1  12      289.14      285.20     17.41 o 
  -8   1  12      826.81      818.97     21.23 o 
  -7   1  12      527.74      561.27     28.92 o 
  -6   1  12      606.95      599.30     15.15 o 
  -5   1  12      815.95      788.72     15.54 o 
  -4   1  12     1319.18     1211.71     18.92 o 
  -3   1  12     1637.47     1619.27     18.22 o 
  -2   1  12    10273.12    10551.80     71.17 o 
  -1   1  12     6927.53     7726.04     49.77 o 
   0   1  12     9633.46     9039.62     57.76 o 
   1   1  12     6941.11     7650.45     50.66 o 
   2   1  12    10033.26    10084.98     66.25 o 
   3   1  12     1646.36     1631.51     19.75 o 
   4   1  12     1468.04     1371.48     18.64 o 
   5   1  12      836.16      830.09     15.73 o 
   6   1  12      651.03      605.05     14.77 o 
   7   1  12      516.31      515.37     15.52 o 
   8   1  12      808.42      796.86     20.68 o 
   9   1  12      283.96      290.91     16.74 o 
  10   1  12      147.11      134.54     20.32 o 
 -10   2  12      185.81      225.68     40.35 o 
  -9   2  12      251.46      249.82     17.20 o 
  -8   2  12      147.03      165.01     13.68 o 
  -7   2  12     1979.44     1841.19     29.70 o 
  -6   2  12      208.56      224.91     11.79 o 
  -5   2  12      221.56      267.75     10.41 o 
  -4   2  12       93.10       91.75      9.00 o 
  -3   2  12     1812.67     1833.89     18.09 o 
  -2   2  12     3557.65     4009.64     31.40 o 
  -1   2  12     1839.78     2054.87     17.38 o 
   0   2  12     2145.14     2445.12     27.63 o 
   1   2  12     1832.49     2045.91     18.51 o 
   2   2  12     3662.42     4086.53     31.43 o 
   3   2  12     1784.16     1819.50     23.32 o 
   4   2  12      109.37      113.87      8.27 o 
   5   2  12      278.75      336.65     10.82 o 
   6   2  12      203.84      180.53     10.88 o 
   7   2  12     1924.57     1827.42     28.61 o 
   8   2  12      149.98      160.48     14.35 o 
   9   2  12      300.94      289.48     17.13 o 
  10   2  12      196.15      208.71     21.83 o 
 -10   3  12      463.29      551.61     29.23 o 
  -9   3  12      419.72      424.33     17.10 o 
  -8   3  12      254.96      290.53     16.03 o 
  -7   3  12      697.65      670.73     21.37 o 
  -6   3  12      231.66      263.28     14.57 o 
  -5   3  12      440.46      385.05     12.80 o 
  -4   3  12     1035.31     1044.33     16.88 o 
  -3   3  12     1017.56     1011.38     13.02 o 
  -2   3  12    11776.05    11846.94     78.83 o 
  -1   3  12     1380.46     1394.27     14.17 o 
   0   3  12     1321.22     1333.49     15.64 o 
   1   3  12     1361.34     1388.84     17.46 o 
   2   3  12    11945.41    11981.88     81.44 o 
   3   3  12     1066.12     1085.86     17.40 o 
   4   3  12      967.54      945.54     16.44 o 
   5   3  12      423.61      379.19     11.21 o 
   6   3  12      290.28      327.82     12.77 o 
   7   3  12      681.49      641.78     18.52 o 
   8   3  12      233.32      227.74     14.37 o 
   9   3  12      421.72      388.66     18.23 o 
  10   3  12      477.27      525.31     27.49 o 
 -10   4  12       14.93       26.99     32.32 o 
  -9   4  12       82.07       85.69     12.92 o 
  -8   4  12      208.39      238.47     14.98 o 
  -7   4  12     1714.87     1676.24     27.61 o 
  -6   4  12      316.57      284.48     12.25 o 
  -5   4  12     1930.36     1848.54     25.60 o 
  -4   4  12     1130.34     1162.48     18.59 o 
  -3   4  12      551.77      559.51     12.41 o 
  -2   4  12      213.99      325.23      9.05 o 
  -1   4  12     1894.26     1760.84     19.64 o 
   0   4  12     4581.68     4887.79     32.73 o 
   1   4  12     1869.95     1756.37     20.17 o 
   2   4  12      215.86      333.86     10.84 o 
   3   4  12      506.74      498.69     11.68 o 
   4   4  12     1154.31     1168.12     17.81 o 
   5   4  12     1979.15     1904.76     23.58 o 
   6   4  12      318.92      294.19     12.06 o 
   7   4  12     1754.15     1723.59     25.17 o 
   8   4  12      206.74      243.98     18.25 o 
   9   4  12      119.69      131.04     21.23 o 
  10   4  12       18.67       56.22     18.95 o 
 -10   5  12      655.98      671.86     51.42 o 
  -9   5  12       30.96       16.79     14.69 o 
  -8   5  12        0.74        4.04     13.33 o 
  -7   5  12      488.82      571.51     23.96 o 
  -6   5  12      759.39      683.07     20.14 o 
  -5   5  12      297.02      275.17     13.97 o 
  -4   5  12      618.78      611.30     15.25 o 
  -3   5  12      355.33      283.73      9.71 o 
  -2   5  12    10059.73     9649.75     67.87 o 
  -1   5  12      744.69      702.82     15.53 o 
   0   5  12     2192.48     2031.32     22.02 o 
   1   5  12      723.91      676.46     14.07 o 
   2   5  12    10391.03     9926.32     66.68 o 
   3   5  12      352.55      287.29      9.48 o 
   4   5  12      519.39      493.43     12.71 o 
   5   5  12      316.82      301.77     12.55 o 
   6   5  12      768.12      679.86     16.33 o 
   7   5  12      469.02      551.15     16.75 o 
   8   5  12        7.73        9.99     15.26 o 
   9   5  12       29.07       25.45     17.09 o 
  10   5  12      671.14      650.10     36.35 o 
 -10   6  12       99.07      108.09     36.10 o 
  -9   6  12      233.95      251.02     24.43 o 
  -8   6  12      372.32      401.84     21.14 o 
  -7   6  12     1349.25     1331.69     31.22 o 
  -6   6  12      981.09      974.19     24.91 o 
  -5   6  12     1245.57     1199.42     23.77 o 
  -4   6  12     1741.28     1648.27     26.40 o 
  -3   6  12      396.76      361.08     11.57 o 
  -2   6  12      610.99      696.60     16.34 o 
  -1   6  12      236.82      241.57      9.05 o 
   0   6  12     2691.57     2802.26     30.06 o 
   1   6  12      257.65      269.45      9.85 o 
   2   6  12      568.78      661.61     15.95 o 
   3   6  12      361.62      334.53     10.82 o 
   4   6  12     1774.64     1709.63     24.66 o 
   5   6  12     1335.90     1223.05     20.38 o 
   6   6  12      991.25     1023.85     25.52 o 
   7   6  12     1328.78     1327.72     27.98 o 
   8   6  12      393.34      431.16     23.04 o 
   9   6  12      206.66      165.00     20.10 o 
  10   6  12       85.59      119.88     27.64 o 
  -9   7  12       79.88       85.46     24.21 o 
  -8   7  12      131.74      138.64     17.59 o 
  -7   7  12      702.68      702.11     24.16 o 
  -6   7  12      618.50      581.72     22.67 o 
  -5   7  12      560.32      557.45     18.68 o 
  -4   7  12      533.58      478.15     15.47 o 
  -3   7  12      173.75      179.94      9.70 o 
  -2   7  12     4060.97     3958.10     42.38 o 
  -1   7  12      586.41      607.37     13.72 o 
   0   7  12     4478.14     4175.00     37.08 o 
   1   7  12      624.84      621.33     14.38 o 
   2   7  12     3938.76     3833.82     37.65 o 
   3   7  12      177.96      185.21      9.77 o 
   4   7  12      619.77      587.32     14.19 o 
   5   7  12      552.79      569.99     15.87 o 
   6   7  12      534.33      512.34     17.84 o 
   7   7  12      674.16      648.62     23.51 o 
   8   7  12      166.82      168.60     19.34 o 
   9   7  12       90.82      102.12     19.35 o 
  -9   8  12      687.18      708.36     94.90 o 
  -8   8  12      136.29      156.64     18.41 o 
  -7   8  12     1195.47     1264.97     43.56 o 
  -6   8  12       20.63       27.32     13.98 o 
  -5   8  12      949.16      924.18     23.42 o 
  -4   8  12      100.93       83.06     11.52 o 
  -3   8  12      158.24      130.63      9.88 o 
  -2   8  12      510.50      560.29     15.52 o 
  -1   8  12      504.53      506.55     12.87 o 
   0   8  12     2414.46     2552.13     25.86 o 
   1   8  12      550.10      539.89     16.13 o 
   2   8  12      496.80      546.91     13.62 o 
   3   8  12      128.54      120.61      9.09 o 
   4   8  12       95.83       80.74      9.18 o 
   5   8  12      946.59      954.80     20.70 o 
   6   8  12       15.29       26.55     12.89 o 
   7   8  12     1264.82     1304.78     28.93 o 
   8   8  12      156.52      157.70     15.46 o 
   9   8  12      660.39      622.11     37.48 o 
  -9   9  12      150.70      142.40     28.32 o 
  -8   9  12      508.66      476.53     24.09 o 
  -7   9  12      120.62      137.40     19.36 o 
  -6   9  12      412.67      384.96     20.81 o 
  -5   9  12      505.09      471.44     21.60 o 
  -4   9  12       81.37       52.89     13.80 o 
  -3   9  12      930.69      809.81     17.97 o 
  -2   9  12     1063.83     1019.85     19.54 o 
  -1   9  12      114.79       99.24      8.84 o 
   0   9  12     5316.32     4990.32     41.65 o 
   1   9  12      135.91      129.54      9.57 o 
   2   9  12      992.91      994.78     18.51 o 
   3   9  12      957.40      867.49     17.82 o 
   4   9  12      138.71      158.49     12.42 o 
   5   9  12      458.77      441.22     18.43 o 
   6   9  12      363.24      384.18     18.77 o 
   7   9  12      104.45      119.99     20.64 o 
   8   9  12      504.89      543.97     28.18 o 
   9   9  12      151.62      166.13     31.25 o 
  -9  10  12      119.66       72.93     23.73 o 
  -8  10  12      226.72      256.46     26.87 o 
  -7  10  12      836.01      832.85     33.80 o 
  -6  10  12      649.08      644.01     25.31 o 
  -5  10  12      768.98      772.04     26.63 o 
  -4  10  12      221.19      175.09     15.50 o 
  -3  10  12      199.71      163.07     12.19 o 
  -2  10  12      178.40      183.06     12.70 o 
  -1  10  12       31.26       17.23      6.18 o 
   0  10  12      115.47       74.39      9.60 o 
   1  10  12       37.18       39.69      9.06 o 
   2  10  12      191.38      185.76     12.13 o 
   3  10  12      179.50      149.79     11.48 o 
   4  10  12      208.75      147.46     14.20 o 
   5  10  12      708.99      709.44     22.94 o 
   6  10  12      626.52      624.52     22.94 o 
   7  10  12      925.19      981.26     28.41 o 
   8  10  12      239.22      318.03     28.27 o 
   9  10  12      113.73      108.23     23.89 o 
  -8  11  12      616.10      601.20     35.98 o 
  -7  11  12       45.42       78.16     24.82 o 
  -6  11  12       45.93       27.79     18.59 o 
  -5  11  12      198.21      216.04     19.58 o 
  -4  11  12      767.69      797.64     28.14 o 
  -3  11  12      725.03      755.30     19.69 o 
  -2  11  12       91.17      138.54     13.79 o 
  -1  11  12       60.76       74.87     10.76 o 
   0  11  12     2403.09     2240.74     29.37 o 
   1  11  12       64.07       94.86     11.42 o 
   2  11  12       36.93       40.00      9.15 o 
   3  11  12      715.42      704.85     18.27 o 
   4  11  12      784.51      761.53     23.33 o 
   5  11  12      187.26      233.67     22.93 o 
   6  11  12       59.01       62.50     18.49 o 
   7  11  12       36.26       61.46     23.63 o 
   8  11  12      599.63      574.21     34.39 o 
  -8  12  12        1.18       14.09     26.46 o 
  -7  12  12      734.25      786.92     39.53 o 
  -6  12  12      135.35       89.87     23.92 o 
  -5  12  12      769.18      819.45     32.19 o 
  -4  12  12      390.14      386.32     23.90 o 
  -3  12  12      217.47      202.11     18.10 o 
  -2  12  12      535.73      612.97     19.21 o 
  -1  12  12      836.61      802.50     22.87 o 
   0  12  12      405.84      446.66     15.25 o 
   1  12  12      787.71      754.63     17.74 o 
   2  12  12      526.96      597.20     21.08 o 
   3  12  12      202.00      144.79     12.21 o 
   4  12  12      374.71      343.09     20.45 o 
   5  12  12      835.49      877.99     40.45 o 
   6  12  12      131.20      100.71     24.81 o 
   7  12  12      746.30      731.42     38.14 o 
   8  12  12        0.45       44.42     24.46 o 
  -7  13  12       89.84       93.84     27.96 o 
  -6  13  12       31.67       43.57     23.67 o 
  -5  13  12      301.43      308.46     29.16 o 
  -4  13  12     1456.78     1350.80     39.78 o 
  -3  13  12       36.29       59.04     19.52 o 
  -2  13  12       29.78       50.42     18.92 o 
  -1  13  12      108.02      121.04     19.01 o 
   0  13  12     2438.27     2403.36     31.58 o 
   1  13  12      107.13      134.67     14.05 o 
   2  13  12       59.60       71.23     12.79 o 
   3  13  12       49.51       53.43     15.07 o 
   4  13  12     1519.87     1342.17     45.39 o 
   5  13  12      290.68      282.02     31.25 o 
   6  13  12       25.20       16.52     24.04 o 
   7  13  12       93.64       91.54     29.63 o 
  -7  14  12      411.62      431.94     46.26 o 
  -6  14  12      170.27      124.33     30.02 o 
  -5  14  12      162.24      185.50     27.92 o 
  -4  14  12      622.89      620.16     34.40 o 
  -3  14  12      121.10      126.80     24.10 o 
  -2  14  12      867.03      919.80     37.85 o 
  -1  14  12      116.45       81.17     23.22 o 
   0  14  12      574.09      619.15     28.78 o 
   1  14  12      115.45       97.32     15.13 o 
   2  14  12      868.34      923.28     26.95 o 
   3  14  12      100.30      105.51     22.88 o 
   4  14  12      603.95      582.56     38.09 o 
   5  14  12      174.77      189.67     34.57 o 
   6  14  12      176.32      114.27     32.72 o 
   7  14  12      414.43      431.62     39.75 o 
  -6  15  12        0.02        0.30     26.41 o 
  -5  15  12      248.59      221.88     29.20 o 
  -4  15  12       99.44      107.10     28.69 o 
  -3  15  12      134.56      202.52     27.99 o 
  -2  15  12      282.66      299.76     28.84 o 
  -1  15  12      412.16      377.23     32.04 o 
   0  15  12     1750.89     1905.84     48.40 o 
   1  15  12      424.66      455.30     29.34 o 
   2  15  12      355.86      363.22     27.49 o 
   3  15  12      129.77      157.88     34.66 o 
   4  15  12      112.17      119.82     34.28 o 
   5  15  12      264.19      252.01     45.49 o 
   6  15  12        2.50        0.20     34.48 o 
  -6  16  12       35.23       72.60     33.98 o 
  -5  16  12      118.41      138.23     29.35 o 
  -4  16  12       74.24       97.00     26.77 o 
  -3  16  12      167.81      186.68     28.69 o 
  -2  16  12      122.87      133.45     28.13 o 
  -1  16  12      397.44      334.33     30.11 o 
   0  16  12      116.92      123.35     28.46 o 
   1  16  12      415.92      455.68     36.79 o 
   2  16  12      118.15      151.95     44.72 o 
   3  16  12      141.95      157.47     36.48 o 
   4  16  12       64.73       79.17     33.82 o 
   5  16  12      126.62      283.37     46.30 o 
   6  16  12       40.52        4.91     38.63 o 
  -5  17  12      284.57      207.06     35.27 o 
  -4  17  12        0.13        5.67     25.17 o 
  -3  17  12      309.06      297.36     31.60 o 
  -2  17  12      154.92      118.76     32.15 o 
  -1  17  12      407.67      384.20     36.53 o 
   0  17  12     1625.24     1708.88     78.00 o 
   1  17  12      454.25      394.44     75.49 o 
   2  17  12      155.92      139.99     36.87 o 
   3  17  12      264.79      265.47     56.76 o 
   4  17  12        2.50        0.45     36.01 o 
   5  17  12      310.69      331.53     50.39 o 
  -4  18  12       92.81       75.50     33.52 o 
  -3  18  12      158.51      202.30     36.79 o 
  -2  18  12       91.37       58.12     40.17 o 
  -1  18  12      253.60      230.96     41.81 o 
   0  18  12       20.45        0.92     33.51 o 
   1  18  12      270.93      286.77    104.24 o 
   2  18  12       92.76      134.69     46.48 o 
   3  18  12      141.52      171.27     50.93 o 
   4  18  12       86.85       61.37     43.62 o 
  -2  19  12      250.42      294.38     47.57 o 
  -1  19  12      166.87      142.12     43.11 o 
   0  19  12      357.58      453.03     61.58 o 
   1  19  12      188.01      200.41     75.88 o 
   2  19  12      260.27      327.29     55.25 o 
   1   0  13      561.45      533.02     12.63 o 
   2   0  13       76.31       69.53      7.29 o 
   3   0  13     5678.82     5494.61     49.19 o 
   4   0  13      293.26      290.47     10.63 o 
   5   0  13     4273.27     4046.44     40.89 o 
   6   0  13      534.34      517.06     15.63 o 
   7   0  13        3.20       18.25     11.09 o 
   8   0  13      161.99      219.88     16.09 o 
   9   0  13      147.01      170.51     25.18 o 
  10   0  13      172.94      182.36     22.30 o 
 -10   1  13      309.78      387.70     27.23 o 
  -9   1  13       63.52      109.61     16.15 o 
  -8   1  13       48.18       39.53     12.35 o 
  -7   1  13       96.32       98.24     12.59 o 
  -6   1  13      444.05      438.50     14.10 o 
  -5   1  13     3063.96     3011.66     31.76 o 
  -4   1  13      937.84      877.14     16.24 o 
  -3   1  13     7200.43     7165.80     55.37 o 
  -2   1  13     1804.75     1890.57     20.09 o 
  -1   1  13     3247.92     3634.09     28.22 o 
   0   1  13     1552.04     1480.12     20.40 o 
   1   1  13     3400.12     3766.58     30.58 o 
   2   1  13     1713.70     1795.23     20.32 o 
   3   1  13     7314.94     7404.12     61.16 o 
   4   1  13      950.74      884.57     19.98 o 
   5   1  13     3164.54     3097.48     32.99 o 
   6   1  13      423.88      445.29     14.40 o 
   7   1  13       64.05      106.53     12.55 o 
   8   1  13       49.80       47.04     12.32 o 
   9   1  13       64.94       71.13     15.03 o 
  10   1  13      333.94      380.75     25.34 o 
 -10   2  13      145.33      209.00     30.35 o 
  -9   2  13      201.35      190.75     16.11 o 
  -8   2  13       49.65       52.88     12.75 o 
  -7   2  13       45.73       53.28     12.15 o 
  -6   2  13      251.28      284.66     12.28 o 
  -5   2  13     2793.40     2836.73     32.42 o 
  -4   2  13      359.71      363.95     11.31 o 
  -3   2  13     2887.59     2688.25     23.58 o 
  -2   2  13     2829.49     2792.03     24.01 o 
  -1   2  13     2738.85     2763.77     26.12 o 
   0   2  13       82.09      135.13      6.81 o 
   1   2  13     2846.92     2885.39     26.06 o 
   2   2  13     2826.48     2779.01     35.98 o 
   3   2  13     2966.74     2805.54     25.67 o 
   4   2  13      374.93      382.75     10.89 o 
   5   2  13     2668.89     2674.63     28.62 o 
   6   2  13      260.90      305.51     12.24 o 
   7   2  13       33.42       50.01     11.66 o 
   8   2  13       57.01       39.97     12.26 o 
   9   2  13      198.69      148.89     16.20 o 
  10   2  13      133.21      160.13     21.67 o 
 -10   3  13      348.82      385.77     28.39 o 
  -9   3  13       72.70       72.41     13.20 o 
  -8   3  13       51.44       63.98     14.87 o 
  -7   3  13      464.29      490.73     17.24 o 
  -6   3  13      147.75      141.04     11.80 o 
  -5   3  13     5496.68     5246.62     50.38 o 
  -4   3  13     1200.85     1198.00     19.52 o 
  -3   3  13     2045.90     2082.62     20.17 o 
  -2   3  13     6842.03     6920.84     55.68 o 
  -1   3  13      666.38      650.93     12.02 o 
   0   3  13        1.37        2.89      6.51 o 
   1   3  13      771.76      730.38     13.01 o 
   2   3  13     6769.61     6984.89     54.31 o 
   3   3  13     1906.93     1955.82     20.97 o 
   4   3  13     1296.90     1308.25     20.90 o 
   5   3  13     5889.50     5666.87     48.05 o 
   6   3  13      113.89      127.73     11.22 o 
   7   3  13      416.45      465.40     17.84 o 
   8   3  13       67.48       58.02     12.68 o 
   9   3  13       89.66       72.13     19.61 o 
  10   3  13      361.98      432.14     29.22 o 
 -10   4  13      217.26      299.67     78.63 o 
  -9   4  13       83.73       89.71     14.54 o 
  -8   4  13      412.37      339.83     16.83 o 
  -7   4  13      397.76      416.34     18.21 o 
  -6   4  13       13.91       14.75     11.22 o 
  -5   4  13     1823.05     1845.69     28.77 o 
  -4   4  13       49.27       52.65      8.82 o 
  -3   4  13      664.70      690.77     14.10 o 
  -2   4  13     3012.78     2963.91     27.36 o 
  -1   4  13      759.68      773.67     12.14 o 
   0   4  13       97.95      157.79      7.90 o 
   1   4  13      687.32      706.39     12.71 o 
   2   4  13     2964.33     2898.78     26.44 o 
   3   4  13      558.33      553.30     13.52 o 
   4   4  13       43.61       37.35      8.23 o 
   5   4  13     1906.70     1906.29     24.23 o 
   6   4  13        9.99       13.02      8.69 o 
   7   4  13      377.36      383.39     16.74 o 
   8   4  13      397.03      405.51     18.13 o 
   9   4  13       96.82       91.06     18.28 o 
  10   4  13      207.81      227.58     23.12 o 
  -9   5  13      350.03      344.15     25.63 o 
  -8   5  13      558.25      543.34     22.76 o 
  -7   5  13      646.16      745.44     24.63 o 
  -6   5  13      102.55       92.12     12.13 o 
  -5   5  13     2319.69     2130.53     37.81 o 
  -4   5  13      584.64      588.10     15.08 o 
  -3   5  13     1732.85     1731.45     22.47 o 
  -2   5  13     3753.26     3766.40     30.55 o 
  -1   5  13     2969.99     2795.86     27.86 o 
   0   5  13     1023.55     1077.73     14.04 o 
   1   5  13     3194.44     2985.75     27.95 o 
   2   5  13     3731.26     3749.89     36.44 o 
   3   5  13     1525.19     1556.12     20.37 o 
   4   5  13      653.44      635.63     14.84 o 
   5   5  13     2591.87     2367.01     27.72 o 
   6   5  13       88.43       82.64     10.88 o 
   7   5  13      623.37      718.81     19.68 o 
   8   5  13      617.86      602.33     21.16 o 
   9   5  13      348.89      332.71     22.14 o 
  10   5  13      740.85      864.29     86.01 o 
  -9   6  13       65.23       36.48     17.25 o 
  -8   6  13      663.10      647.08     33.04 o 
  -7   6  13      625.80      620.75     26.82 o 
  -6   6  13      108.70       93.64     14.03 o 
  -5   6  13      480.63      488.19     17.51 o 
  -4   6  13     1268.13     1306.46     22.76 o 
  -3   6  13     1509.07     1520.30     21.05 o 
  -2   6  13      267.64      233.14      9.06 o 
  -1   6  13     1059.15     1033.73     17.75 o 
   0   6  13      255.36      230.20      9.21 o 
   1   6  13      938.77      928.86     17.45 o 
   2   6  13      309.46      295.29     10.88 o 
   3   6  13     1517.14     1563.57     20.70 o 
   4   6  13     1190.89     1212.87     18.88 o 
   5   6  13      528.64      559.32     15.47 o 
   6   6  13      132.50      128.09     13.96 o 
   7   6  13      664.49      666.35     22.09 o 
   8   6  13      613.82      673.87     25.47 o 
   9   6  13       56.28       60.17     19.29 o 
  -9   7  13      406.29      391.67     24.23 o 
  -8   7  13      313.71      302.44     25.91 o 
  -7   7  13       57.21      101.57     17.28 o 
  -6   7  13      253.45      240.84     16.74 o 
  -5   7  13     2384.42     2301.01     34.54 o 
  -4   7  13      825.05      797.22     21.52 o 
  -3   7  13     1982.44     1869.46     24.48 o 
  -2   7  13     1468.73     1472.85     20.64 o 
  -1   7  13      306.90      327.63     10.35 o 
   0   7  13      897.23      890.70     17.16 o 
   1   7  13      348.11      351.97     11.68 o 
   2   7  13     1480.71     1498.10     21.28 o 
   3   7  13     1866.03     1717.75     22.59 o 
   4   7  13      781.18      761.58     15.92 o 
   5   7  13     2512.39     2407.98     29.20 o 
   6   7  13      296.30      248.71     15.19 o 
   7   7  13       36.57       74.90     14.30 o 
   8   7  13      328.88      308.33     17.16 o 
   9   7  13      413.21      390.16     25.74 o 
  -9   8  13      136.23      132.60     22.43 o 
  -8   8  13      382.05      404.53     27.83 o 
  -7   8  13      490.96      501.76     32.15 o 
  -6   8  13      215.75      211.80     18.19 o 
  -5   8  13     2384.90     2485.64     39.45 o 
  -4   8  13      974.38      933.58     28.04 o 
  -3   8  13      470.97      476.35     13.51 o 
  -2   8  13     4302.18     4150.16     42.98 o 
  -1   8  13      948.84      916.04     14.71 o 
   0   8  13     1116.73     1108.43     18.46 o 
   1   8  13      809.10      811.07     15.51 o 
   2   8  13     4355.46     4208.31     39.58 o 
   3   8  13      504.77      499.89     13.49 o 
   4   8  13      900.72      876.83     18.80 o 
   5   8  13     2220.57     2373.29     34.47 o 
   6   8  13      247.91      246.93     16.72 o 
   7   8  13      530.26      565.93     23.73 o 
   8   8  13      334.97      336.15     23.72 o 
   9   8  13      127.15       79.85     21.37 o 
  -9   9  13       86.76       75.64     23.49 o 
  -8   9  13      227.49      205.09     26.00 o 
  -7   9  13       28.64       34.44     18.05 o 
  -6   9  13      646.60      646.68     25.75 o 
  -5   9  13      846.41      826.19     27.04 o 
  -4   9  13      307.98      249.98     19.92 o 
  -3   9  13      954.74      923.50     18.93 o 
  -2   9  13      363.31      468.01     15.65 o 
  -1   9  13      136.27      124.74      9.50 o 
   0   9  13     1697.54     1509.68     21.64 o 
   1   9  13      206.74      193.71     12.56 o 
   2   9  13      382.07      432.77     14.34 o 
   3   9  13      953.90      867.29     17.78 o 
   4   9  13      348.13      352.41     16.03 o 
   5   9  13      860.32      821.00     33.02 o 
   6   9  13      660.48      675.82     24.33 o 
   7   9  13       14.84       25.89     14.74 o 
   8   9  13      186.13      177.47     26.97 o 
   9   9  13       87.67       85.26     23.23 o 
  -8  10  13      485.49      532.52     32.66 o 
  -7  10  13       60.89       70.91     23.96 o 
  -6  10  13     1252.30     1222.90     46.82 o 
  -5  10  13     1456.86     1463.59     41.66 o 
  -4  10  13      752.71      722.00     24.99 o 
  -3  10  13     1042.79      992.46     21.95 o 
  -2  10  13     2222.85     2192.29     31.01 o 
  -1  10  13      268.65      278.59     11.25 o 
   0  10  13     1469.07     1355.92     19.34 o 
   1  10  13      204.89      187.75     11.70 o 
   2  10  13     2253.59     2222.38     29.60 o 
   3  10  13     1159.32     1123.28     22.27 o 
   4  10  13      719.81      685.77     20.64 o 
   5  10  13     1316.21     1351.03     30.70 o 
   6  10  13     1255.14     1143.01     29.87 o 
   7  10  13       66.03       81.30     16.73 o 
   8  10  13      438.64      408.53     30.35 o 
  -8  11  13      161.63      148.17     34.28 o 
  -7  11  13      549.99      578.21     38.19 o 
  -6  11  13       77.01       72.70     22.84 o 
  -5  11  13       63.06       70.84     19.63 o 
  -4  11  13      836.35      762.27     26.96 o 
  -3  11  13      399.14      429.09     23.22 o 
  -2  11  13      402.60      420.34     17.74 o 
  -1  11  13      124.82      102.23     10.41 o 
   0  11  13      657.89      544.76     15.17 o 
   1  11  13      182.29      173.15     12.74 o 
   2  11  13      473.67      500.76     17.37 o 
   3  11  13      347.20      397.90     16.11 o 
   4  11  13      907.64      823.71     25.43 o 
   5  11  13       49.74       63.46     18.38 o 
   6  11  13       54.11       30.69     22.65 o 
   7  11  13      512.88      563.32     33.87 o 
   8  11  13      167.63      237.17     28.55 o 
  -8  12  13       27.49       12.71     23.83 o 
  -7  12  13      231.68      252.20     39.76 o 
  -6  12  13      109.80      114.58     24.36 o 
  -5  12  13      780.81      771.42     36.28 o 
  -4  12  13      411.96      388.25     25.97 o 
  -3  12  13      783.60      734.15     30.62 o 
  -2  12  13     1106.64     1067.27     28.06 o 
  -1  12  13      197.54      216.54     13.21 o 
   0  12  13      223.62      258.18     14.96 o 
   1  12  13      178.84      209.60     12.61 o 
   2  12  13     1098.61     1151.96     24.76 o 
   3  12  13      904.78      797.17     21.70 o 
   4  12  13      388.64      424.73     37.29 o 
   5  12  13      741.63      776.59     39.11 o 
   6  12  13      119.76      159.40     36.09 o 
   7  12  13      252.43      247.14     28.85 o 
   8  12  13       17.86       27.35     27.86 o 
  -7  13  13      283.44      278.77     36.76 o 
  -6  13  13       54.23       16.05     22.59 o 
  -5  13  13      232.45      209.12     27.20 o 
  -4  13  13      432.20      399.19     46.42 o 
  -3  13  13      499.91      512.64     30.65 o 
  -2  13  13      627.01      605.08     36.85 o 
  -1  13  13     1200.32     1167.59     35.63 o 
   0  13  13       41.65       59.40     13.72 o 
   1  13  13     1328.90     1187.63     24.80 o 
   2  13  13      636.33      638.07     19.98 o 
   3  13  13      463.13      462.21     20.73 o 
   4  13  13      477.22      481.16     30.55 o 
   5  13  13      236.60      228.35     34.32 o 
   6  13  13       39.30       14.96     26.83 o 
   7  13  13      258.00      302.80     46.72 o 
  -7  14  13       53.07       47.41     28.58 o 
  -6  14  13       10.84       20.58     26.53 o 
  -5  14  13      601.87      586.93     39.34 o 
  -4  14  13        6.75       11.94     22.93 o 
  -3  14  13      123.92      148.38     25.80 o 
  -2  14  13      387.27      484.12     31.89 o 
  -1  14  13      293.28      282.90     29.08 o 
   0  14  13       11.70       83.76     20.33 o 
   1  14  13      273.05      267.20     19.28 o 
   2  14  13      366.12      423.75     22.86 o 
   3  14  13       98.27      105.64     24.58 o 
   4  14  13        4.59       29.71     29.01 o 
   5  14  13      631.88      538.93     67.09 o 
   6  14  13       13.80       44.58     48.56 o 
   7  14  13       57.34       82.94     38.84 o 
  -6  15  13       95.70       65.00     29.66 o 
  -5  15  13      164.55      216.85     30.49 o 
  -4  15  13      116.73      138.38     28.89 o 
  -3  15  13      944.96      864.36     53.01 o 
  -2  15  13     1647.50     1640.85     49.29 o 
  -1  15  13      413.75      335.43     30.91 o 
   0  15  13       78.06      136.62     28.79 o 
   1  15  13      478.53      432.96     27.11 o 
   2  15  13     1678.02     1613.03     55.33 o 
   3  15  13      920.50     1020.00     54.56 o 
   4  15  13      147.41      111.29     34.52 o 
   5  15  13      191.21      208.49     44.97 o 
   6  15  13       83.86       63.72     40.53 o 
  -5  16  13      278.44      339.48     33.43 o 
  -4  16  13      226.95      242.60     30.46 o 
  -3  16  13      523.15      604.75     36.90 o 
  -2  16  13       26.15       25.09     25.17 o 
  -1  16  13      108.97       96.81     31.88 o 
   0  16  13       93.45      167.52     30.82 o 
   1  16  13      141.24       90.34     27.85 o 
   2  16  13       28.98       23.83     30.82 o 
   3  16  13      492.47      570.53     44.81 o 
   4  16  13      219.31      288.46     86.65 o 
   5  16  13      311.59      312.98     51.55 o 
  -5  17  13      133.18      131.48     33.61 o 
  -4  17  13       28.45       52.71     27.63 o 
  -3  17  13      332.09      381.79     35.30 o 
  -2  17  13      281.18      300.31     37.30 o 
  -1  17  13      102.84      117.95     31.46 o 
   0  17  13      501.85      427.04     61.85 o 
   1  17  13      127.37      210.32     70.33 o 
   2  17  13      292.01      255.47     50.56 o 
   3  17  13      338.35      396.93     51.47 o 
   4  17  13       40.92      106.92     42.84 o 
   5  17  13      135.97      188.33     64.68 o 
  -3  18  13      199.87      215.04     38.15 o 
  -2  18  13        7.28       30.13     31.19 o 
  -1  18  13       94.55       91.32     39.86 o 
   0  18  13       65.59      118.11     39.64 o 
   1  18  13      114.86      172.02     50.56 o 
   2  18  13        8.68       22.86     44.04 o 
   3  18  13      213.64      309.74     55.30 o 
  -2  19  13      161.20      165.51     44.68 o 
  -1  19  13       39.91        9.40     37.91 o 
   0  19  13      388.17      400.90     59.84 o 
   1  19  13       29.55        8.95     46.91 o 
   2  19  13      191.89      185.76     82.17 o 
   0   0  14    12998.20    13984.50    111.34 o 
   1   0  14     2919.75     3012.02     23.35 o 
   2   0  14    15411.65    14934.12    106.75 o 
   3   0  14      373.39      353.42     13.72 o 
   4   0  14      494.89      499.00     18.57 o 
   5   0  14     1682.06     1579.28     25.00 o 
   6   0  14     2280.52     2142.50     30.20 o 
   7   0  14      584.14      624.55     19.08 o 
   8   0  14       32.91       20.51     12.50 o 
   9   0  14        0.05       10.42     14.75 o 
  10   0  14      224.83      241.86     26.40 o 
 -10   1  14       37.53       39.68     22.50 o 
  -9   1  14       52.49       30.84     14.02 o 
  -8   1  14      566.72      527.78     19.35 o 
  -7   1  14      935.97      925.79     23.05 o 
  -6   1  14     1636.97     1784.67     26.79 o 
  -5   1  14      157.53      194.33     11.48 o 
  -4   1  14      888.45      878.51     16.11 o 
  -3   1  14      835.33      806.36     16.07 o 
  -2   1  14      804.20     1012.17     15.42 o 
  -1   1  14      277.95      323.10      9.77 o 
   0   1  14      862.99      958.25     13.80 o 
   1   1  14      265.71      303.07     12.75 o 
   2   1  14      823.52     1072.89     16.80 o 
   3   1  14      798.69      781.17     15.24 o 
   4   1  14      889.05      853.71     16.15 o 
   5   1  14      157.68      188.48     11.47 o 
   6   1  14     1663.98     1792.54     26.47 o 
   7   1  14      928.98      850.82     22.49 o 
   8   1  14      569.69      549.47     19.58 o 
   9   1  14       57.84       45.50     15.64 o 
  10   1  14       36.20       17.47     21.32 o 
 -10   2  14      400.74      455.63     33.06 o 
  -9   2  14      116.47       90.99     15.92 o 
  -8   2  14      594.83      568.54     19.87 o 
  -7   2  14       38.29       61.94     13.02 o 
  -6   2  14     3843.71     3672.73     42.70 o 
  -5   2  14      320.95      336.20     12.54 o 
  -4   2  14      921.94      899.44     18.39 o 
  -3   2  14      658.20      708.02     12.85 o 
  -2   2  14    13309.05    13160.81     81.55 o 
  -1   2  14      907.48      867.43     15.36 o 
   0   2  14     3414.53     3163.15     31.31 o 
   1   2  14      900.77      880.57     16.30 o 
   2   2  14    13226.90    13038.31     83.01 o 
   3   2  14      651.36      712.49     13.07 o 
   4   2  14      719.95      716.28     15.93 o 
   5   2  14      336.93      333.64     11.32 o 
   6   2  14     4080.18     3961.68     42.19 o 
   7   2  14       39.43       48.44     12.66 o 
   8   2  14      490.75      486.19     19.62 o 
   9   2  14      122.64       96.95     19.50 o 
  10   2  14      385.42      407.14     28.82 o 
 -10   3  14       27.29       57.51     36.19 o 
  -9   3  14      163.50      148.61     16.35 o 
  -8   3  14      344.99      384.46     17.27 o 
  -7   3  14      757.65      722.08     25.56 o 
  -6   3  14      517.54      482.73     17.08 o 
  -5   3  14      523.26      542.06     15.61 o 
  -4   3  14      165.25      174.04     11.14 o 
  -3   3  14      333.74      312.28      9.71 o 
  -2   3  14      890.50     1018.75     17.28 o 
  -1   3  14     1787.57     1826.60     20.54 o 
   0   3  14     4735.73     4523.65     39.07 o 
   1   3  14     1799.27     1856.44     24.01 o 
   2   3  14      893.26      989.47     15.87 o 
   3   3  14      323.13      304.13      9.86 o 
   4   3  14      179.63      176.80     11.27 o 
   5   3  14      540.55      587.84     19.07 o 
   6   3  14      524.94      509.66     16.12 o 
   7   3  14      734.40      740.95     28.39 o 
   8   3  14      341.72      363.45     17.32 o 
   9   3  14      217.10      186.25     22.80 o 
  10   3  14       25.32       38.55     22.24 o 
  -9   4  14      284.25      252.94     18.87 o 
  -8   4  14      135.84      145.07     15.23 o 
  -7   4  14      202.12      211.96     15.48 o 
  -6   4  14      938.22      942.65     21.81 o 
  -5   4  14      171.35      193.36     12.98 o 
  -4   4  14      333.49      335.42     13.29 o 
  -3   4  14     1117.83     1076.43     17.51 o 
  -2   4  14     6610.59     6770.29     51.87 o 
  -1   4  14      149.19      136.22      8.46 o 
   0   4  14     3953.33     4083.47     36.15 o 
   1   4  14      162.55      151.73      8.76 o 
   2   4  14     6581.13     6599.48     52.89 o 
   3   4  14     1102.75     1079.77     17.93 o 
   4   4  14      445.09      435.78     13.77 o 
   5   4  14      189.55      232.00     12.04 o 
   6   4  14     1011.70      963.38     19.15 o 
   7   4  14      187.68      198.53     14.85 o 
   8   4  14      114.74      148.21     15.96 o 
   9   4  14      299.83      291.96     22.86 o 
  -9   5  14       62.26       62.05     19.38 o 
  -8   5  14      405.05      449.80     22.84 o 
  -7   5  14     1391.65     1322.80     32.16 o 
  -6   5  14        7.99       12.19     11.41 o 
  -5   5  14       34.27       31.87     12.39 o 
  -4   5  14     2121.44     2073.09     32.44 o 
  -3   5  14     1549.53     1399.77     21.32 o 
  -2   5  14      586.61      622.10     14.21 o 
  -1   5  14     3050.99     2972.24     27.92 o 
   0   5  14     1115.83      982.21     18.27 o 
   1   5  14     3012.10     2896.20     25.69 o 
   2   5  14      556.23      645.85     15.18 o 
   3   5  14     1611.81     1480.47     21.19 o 
   4   5  14     2137.59     2118.55     27.30 o 
   5   5  14       57.76       60.57      9.63 o 
   6   5  14        6.02       11.92     11.33 o 
   7   5  14     1324.54     1278.08     28.13 o 
   8   5  14      399.30      452.17     20.08 o 
   9   5  14       34.03       47.37     18.43 o 
  -9   6  14       26.31       21.39     17.75 o 
  -8   6  14      631.11      634.86     25.93 o 
  -7   6  14       60.17       77.32     17.31 o 
  -6   6  14        2.28        4.83     13.03 o 
  -5   6  14      795.70      737.91     20.92 o 
  -4   6  14      957.49      972.82     28.72 o 
  -3   6  14     1206.75     1196.31     18.57 o 
  -2   6  14     2321.52     2172.77     24.15 o 
  -1   6  14     1327.38     1403.20     19.64 o 
   0   6  14     3609.58     3241.86     32.43 o 
   1   6  14     1388.21     1447.36     19.28 o 
   2   6  14     2433.28     2324.42     26.69 o 
   3   6  14     1168.59     1205.22     18.65 o 
   4   6  14      868.43      921.91     18.63 o 
   5   6  14      839.72      777.55     17.93 o 
   6   6  14       19.45       12.70     11.59 o 
   7   6  14       48.65       62.93     14.68 o 
   8   6  14      631.40      649.24     23.82 o 
   9   6  14       30.61       69.24     19.11 o 
  -9   7  14      333.72      417.08     44.44 o 
  -8   7  14       28.05       65.11     19.80 o 
  -7   7  14     1589.91     1567.97     37.23 o 
  -6   7  14       11.33        6.65     13.20 o 
  -5   7  14      158.12      178.88     16.74 o 
  -4   7  14      963.29      890.17     24.86 o 
  -3   7  14     2323.35     2378.96     32.68 o 
  -2   7  14      481.64      501.61     12.18 o 
  -1   7  14     1226.52     1136.80     18.13 o 
   0   7  14      370.96      469.49     11.92 o 
   1   7  14     1189.97     1119.15     19.70 o 
   2   7  14      443.19      481.23     13.11 o 
   3   7  14     2426.66     2432.04     27.93 o 
   4   7  14      980.31      904.80     16.61 o 
   5   7  14      123.41      157.04     12.72 o 
   6   7  14        8.97       11.61     12.68 o 
   7   7  14     1548.46     1505.78     32.27 o 
   8   7  14       26.27       50.69     15.31 o 
   9   7  14      300.26      353.22     43.12 o 
  -9   8  14       38.63       48.84     41.52 o 
  -8   8  14      852.63      746.51     34.74 o 
  -7   8  14      115.60      121.26     18.81 o 
  -6   8  14       47.36        1.98     15.25 o 
  -5   8  14      719.53      672.36     23.76 o 
  -4   8  14      165.14      138.82     15.74 o 
  -3   8  14      653.52      641.45     19.73 o 
  -2   8  14      530.36      539.07     15.83 o 
  -1   8  14      540.20      498.48     12.04 o 
   0   8  14     5636.64     5228.27     45.52 o 
   1   8  14      509.93      484.21     16.70 o 
   2   8  14      534.85      548.95     14.40 o 
   3   8  14      601.44      548.90     15.26 o 
   4   8  14      129.32      147.97     10.87 o 
   5   8  14      728.20      681.24     20.04 o 
   6   8  14       60.81       52.08     15.48 o 
   7   8  14      131.11      160.18     16.74 o 
   8   8  14      856.91      842.91     43.31 o 
   9   8  14       36.00       40.70     20.91 o 
  -8   9  14       28.87       65.10     28.18 o 
  -7   9  14      399.85      412.27     27.92 o 
  -6   9  14       63.21       59.75     16.96 o 
  -5   9  14      353.24      370.04     27.13 o 
  -4   9  14      222.06      189.58     17.72 o 
  -3   9  14     1297.70     1220.62     21.15 o 
  -2   9  14      295.06      370.44     19.57 o 
  -1   9  14      138.18      138.93     10.06 o 
   0   9  14      524.23      561.95     14.54 o 
   1   9  14      147.23      147.83     11.61 o 
   2   9  14      311.35      330.79     13.50 o 
   3   9  14     1266.32     1249.46     20.82 o 
   4   9  14      234.79      179.83     14.26 o 
   5   9  14      326.14      339.51     18.69 o 
   6   9  14       53.75       68.19     15.88 o 
   7   9  14      471.10      511.79     23.43 o 
   8   9  14       31.77       51.46     20.14 o 
  -8  10  14      366.93      352.54     30.28 o 
  -7  10  14      528.28      542.14     34.80 o 
  -6  10  14      141.92      115.97     23.39 o 
  -5  10  14      641.76      601.17     25.80 o 
  -4  10  14      364.46      332.76     21.05 o 
  -3  10  14       32.80       33.86     12.72 o 
  -2  10  14     1004.02     1079.33     23.27 o 
  -1  10  14      495.99      442.62     14.94 o 
   0  10  14     1719.59     1805.33     23.45 o 
   1  10  14      450.12      392.95     15.18 o 
   2  10  14      910.19      958.81     21.46 o 
   3  10  14       19.17       28.94     11.44 o 
   4  10  14      438.82      383.76     18.34 o 
   5  10  14      619.76      614.75     26.74 o 
   6  10  14      116.25       90.70     17.12 o 
   7  10  14      565.46      604.39     27.17 o 
   8  10  14      399.06      327.80     29.81 o 
  -8  11  14       75.67       71.80     26.56 o 
  -7  11  14      362.70      404.19     32.39 o 
  -6  11  14      159.12      146.98     27.34 o 
  -5  11  14     1203.48     1164.41     40.95 o 
  -4  11  14      310.59      300.37     21.10 o 
  -3  11  14       67.82       99.39     18.22 o 
  -2  11  14      114.17       98.80     11.74 o 
  -1  11  14      588.97      600.37     17.22 o 
   0  11  14     2455.74     2376.09     32.10 o 
   1  11  14      616.79      583.44     18.91 o 
   2  11  14      118.95      103.23     12.29 o 
   3  11  14       54.73       48.51     12.34 o 
   4  11  14      329.96      308.05     19.04 o 
   5  11  14     1173.37     1088.42     37.66 o 
   6  11  14      151.50      195.54     52.12 o 
   7  11  14      412.29      452.33     32.24 o 
   8  11  14       71.19       73.25     29.82 o 
  -7  12  14      419.39      439.73     34.20 o 
  -6  12  14       73.89       59.05     24.15 o 
  -5  12  14      603.99      641.85     34.59 o 
  -4  12  14      261.59      266.07     27.79 o 
  -3  12  14      180.28      195.76     25.22 o 
  -2  12  14      737.86      751.11     29.19 o 
  -1  12  14      373.84      364.71     19.39 o 
   0  12  14      443.21      430.91     16.38 o 
   1  12  14      333.71      335.86     15.60 o 
   2  12  14      781.32      736.76     21.65 o 
   3  12  14      197.72      199.44     17.93 o 
   4  12  14      266.16      250.27     22.77 o 
   5  12  14      573.40      496.50     34.27 o 
   6  12  14      108.59      140.82     30.55 o 
   7  12  14      441.73      521.17     40.68 o 
  -7  13  14       10.68       24.31     27.13 o 
  -6  13  14      123.86      137.70     33.71 o 
  -5  13  14     1604.71     1630.98     50.27 o 
  -4  13  14      352.60      370.10     34.04 o 
  -3  13  14      391.33      382.99     29.42 o 
  -2  13  14      208.22      233.83     26.95 o 
  -1  13  14      536.19      580.49     32.17 o 
   0  13  14      441.34      594.18     32.21 o 
   1  13  14      560.01      572.95     21.30 o 
   2  13  14      222.30      196.45     18.88 o 
   3  13  14      373.97      356.12     21.30 o 
   4  13  14      363.63      385.42     37.93 o 
   5  13  14     1658.45     1705.74     62.56 o 
   6  13  14      125.07       71.76     38.47 o 
   7  13  14       16.93       81.16     37.99 o 
  -6  14  14       37.21       23.27     27.87 o 
  -5  14  14       88.28       81.58     25.52 o 
  -4  14  14      272.47      264.85     30.03 o 
  -3  14  14      209.94      230.03     28.27 o 
  -2  14  14     1075.88     1011.82     42.43 o 
  -1  14  14      229.63      253.34     28.17 o 
   0  14  14      601.41      579.96     29.48 o 
   1  14  14      195.56      199.30     21.84 o 
   2  14  14     1223.14     1149.52     36.52 o 
   3  14  14      247.04      218.95     39.47 o 
   4  14  14      239.36      244.10     68.36 o 
   5  14  14       81.28       32.60     37.85 o 
   6  14  14       32.56       17.13     36.94 o 
  -6  15  14       73.83       87.66     30.87 o 
  -5  15  14      471.36      417.85     34.29 o 
  -4  15  14       44.31       87.50     27.29 o 
  -3  15  14      378.17      420.60     34.01 o 
  -2  15  14      335.11      345.04     31.41 o 
  -1  15  14      554.89      532.17     33.28 o 
   0  15  14      211.48      303.85     43.13 o 
   1  15  14      571.53      597.69     73.52 o 
   2  15  14      342.19      337.16     31.44 o 
   3  15  14      360.44      386.90     42.17 o 
   4  15  14       48.35       48.77     38.98 o 
   5  15  14      515.12      477.63     54.14 o 
   6  15  14       80.06       69.38     87.68 o 
  -5  16  14      168.08      128.59     29.82 o 
  -4  16  14      290.30      273.00     31.92 o 
  -3  16  14      149.75      155.13     29.42 o 
  -2  16  14        4.05       22.03     26.40 o 
  -1  16  14      273.20      251.22     34.42 o 
   0  16  14     2197.28     2110.47     62.56 o 
   1  16  14      228.91      177.20     35.39 o 
   2  16  14        0.12       18.39     33.07 o 
   3  16  14      142.03      137.97     35.78 o 
   4  16  14      287.35      386.29     52.34 o 
   5  16  14      194.54      211.64     46.09 o 
  -4  17  14      104.88      132.05     31.13 o 
  -3  17  14       62.70       46.67     31.42 o 
  -2  17  14      239.60      314.57     38.07 o 
  -1  17  14       41.30       62.89     30.15 o 
   0  17  14       51.33       66.65     51.90 o 
   1  17  14       45.20       53.12     46.11 o 
   2  17  14      234.68      179.92     48.62 o 
   3  17  14       62.24       74.85     38.77 o 
   4  17  14      115.07      148.72     46.69 o 
  -3  18  14      141.75      182.94     37.77 o 
  -2  18  14       59.74       39.51     38.06 o 
  -1  18  14        7.25       38.78     36.77 o 
   0  18  14     1155.37     1283.07     81.87 o 
   1  18  14        5.42       12.09     44.99 o 
   2  18  14       40.08       59.49     46.38 o 
   3  18  14      118.91      137.12     67.23 o 
   0  19  14       64.50      122.05     52.56 o 
   1   0  15     4233.72     4734.69     39.99 o 
   2   0  15     1393.10     1068.35     16.09 o 
   3   0  15     3259.87     3380.96     34.16 o 
   4   0  15      213.88      201.43     10.50 o 
   5   0  15      192.46      210.54     11.72 o 
   6   0  15      310.85      322.55     15.81 o 
   7   0  15        8.45       76.42     13.60 o 
   8   0  15      201.02      170.25     16.27 o 
   9   0  15       70.51       70.83     16.42 o 
  -9   1  15       93.79       91.87     16.67 o 
  -8   1  15      239.60      249.63     21.39 o 
  -7   1  15     2118.34     2007.77     36.77 o 
  -6   1  15     2005.33     1934.45     30.27 o 
  -5   1  15      769.40      763.91     17.73 o 
  -4   1  15       68.46       65.03      9.32 o 
  -3   1  15      927.05      838.05     21.81 o 
  -2   1  15      324.80      465.22     10.49 o 
  -1   1  15     3466.34     3360.67     30.23 o 
   0   1  15      500.85      448.54      9.59 o 
   1   1  15     3528.52     3471.94     31.89 o 
   2   1  15      321.17      475.34     11.03 o 
   3   1  15      930.39      882.24     15.76 o 
   4   1  15       61.33       52.84      9.37 o 
   5   1  15      726.43      786.96     19.70 o 
   6   1  15     2007.93     1911.60     31.22 o 
   7   1  15     2112.65     2055.44     33.60 o 
   8   1  15      233.23      219.00     17.44 o 
   9   1  15      108.73       84.87     21.30 o 
  -9   2  15      193.75      190.82     24.14 o 
  -8   2  15      214.42      201.37     16.39 o 
  -7   2  15      128.35      171.59     15.13 o 
  -6   2  15      754.31      745.12     20.63 o 
  -5   2  15      475.92      561.39     16.48 o 
  -4   2  15      870.17      814.15     16.88 o 
  -3   2  15     1303.68     1313.44     25.92 o 
  -2   2  15     1637.09     1627.78     19.16 o 
  -1   2  15     5174.84     5595.74     40.03 o 
   0   2  15      892.13      889.62     13.60 o 
   1   2  15     5230.12     5651.98     41.49 o 
   2   2  15     1548.86     1522.97     19.52 o 
   3   2  15     1451.09     1493.37     20.40 o 
   4   2  15      954.47      909.25     18.08 o 
   5   2  15      380.72      433.68     13.76 o 
   6   2  15      686.88      740.51     20.10 o 
   7   2  15      168.87      191.98     17.50 o 
   8   2  15      273.00      295.38     17.56 o 
   9   2  15      195.70      224.91     21.96 o 
  -9   3  15       35.59       33.01     16.30 o 
  -8   3  15      178.65      159.10     17.49 o 
  -7   3  15      201.82      233.85     15.62 o 
  -6   3  15       48.80       63.88     12.26 o 
  -5   3  15     2072.10     1986.74     29.36 o 
  -4   3  15      595.37      554.41     15.33 o 
  -3   3  15     2869.66     2774.45     28.05 o 
  -2   3  15     1207.22     1181.21     18.56 o 
  -1   3  15     3179.41     3222.05     27.69 o 
   0   3  15     1529.98     1449.61     20.85 o 
   1   3  15     3299.69     3353.92     29.36 o 
   2   3  15     1209.04     1210.14     19.04 o 
   3   3  15     2766.17     2689.68     27.87 o 
   4   3  15      579.11      524.37     13.83 o 
   5   3  15     2137.65     2084.28     26.90 o 
   6   3  15       65.24       89.76     12.10 o 
   7   3  15      172.09      203.47     15.81 o 
   8   3  15      176.95      178.40     16.02 o 
   9   3  15       27.68       55.16     19.43 o 
  -9   4  15     1002.90      941.60     30.09 o 
  -8   4  15      101.58      126.93     17.48 o 
  -7   4  15      647.44      671.80     21.11 o 
  -6   4  15      792.39      787.77     25.18 o 
  -5   4  15      549.89      641.12     17.49 o 
  -4   4  15     3010.71     2789.17     34.14 o 
  -3   4  15     2315.90     2264.42     26.11 o 
  -2   4  15     3670.31     3700.37     32.48 o 
  -1   4  15     3030.35     3101.81     34.91 o 
   0   4  15       53.59      100.51      7.91 o 
   1   4  15     3048.33     3113.99     29.66 o 
   2   4  15     3542.67     3610.96     34.44 o 
   3   4  15     2503.37     2500.71     27.53 o 
   4   4  15     3168.04     2868.00     32.95 o 
   5   4  15      460.31      520.10     14.60 o 
   6   4  15      681.32      672.47     20.83 o 
   7   4  15      748.52      784.42     23.13 o 
   8   4  15      143.54      173.30     19.39 o 
   9   4  15      990.25      994.08     34.59 o 
  -9   5  15      255.28      273.00     24.04 o 
  -8   5  15      390.09      428.30     28.35 o 
  -7   5  15      260.30      267.68     18.99 o 
  -6   5  15      232.49      172.26     14.27 o 
  -5   5  15     2330.76     2113.52     39.43 o 
  -4   5  15      980.74      991.10     20.53 o 
  -3   5  15     1042.57     1002.57     17.99 o 
  -2   5  15      692.75      616.36     16.61 o 
  -1   5  15      295.02      333.90     11.60 o 
   0   5  15      289.86      322.39     11.91 o 
   1   5  15      270.68      343.79     10.73 o 
   2   5  15      685.34      594.37     14.38 o 
   3   5  15     1024.09      965.36     17.56 o 
   4   5  15      945.41      962.15     18.80 o 
   5   5  15     2360.87     2127.32     27.71 o 
   6   5  15      220.42      221.95     14.72 o 
   7   5  15      316.14      330.74     17.60 o 
   8   5  15      402.52      429.80     21.49 o 
   9   5  15      223.43      264.84     22.98 o 
  -9   6  15     1133.16     1099.91     37.31 o 
  -8   6  15      330.94      369.07     25.37 o 
  -7   6  15      311.02      286.31     21.37 o 
  -6   6  15      168.96      153.66     15.79 o 
  -5   6  15      144.47      170.32     19.58 o 
  -4   6  15      547.93      500.11     18.15 o 
  -3   6  15      154.48      209.43     11.29 o 
  -2   6  15      672.85      693.05     14.37 o 
  -1   6  15     3570.86     3390.06     33.51 o 
   0   6  15     1395.59     1432.31     21.58 o 
   1   6  15     3620.37     3476.79     31.98 o 
   2   6  15      643.29      691.37     20.32 o 
   3   6  15      193.99      270.47     11.85 o 
   4   6  15      585.48      532.28     14.92 o 
   5   6  15      171.62      179.70     13.27 o 
   6   6  15      141.72      117.59     14.96 o 
   7   6  15      364.04      365.72     31.39 o 
   8   6  15      372.62      408.81     20.75 o 
   9   6  15     1133.52     1188.89     40.51 o 
  -9   7  15      163.24      212.38     27.40 o 
  -8   7  15      143.74      159.07     22.38 o 
  -7   7  15      228.66      274.73     24.59 o 
  -6   7  15      415.36      389.14     22.28 o 
  -5   7  15     1741.41     1627.64     35.11 o 
  -4   7  15      181.77      187.81     16.51 o 
  -3   7  15     2243.67     2148.30     28.22 o 
  -2   7  15      425.49      369.67     14.02 o 
  -1   7  15     4101.55     4044.65     37.33 o 
   0   7  15     1225.46     1226.36     19.52 o 
   1   7  15     3677.67     3602.24     37.52 o 
   2   7  15      444.53      364.89     13.40 o 
   3   7  15     2435.58     2391.53     29.65 o 
   4   7  15      206.33      226.52     12.26 o 
   5   7  15     1650.22     1599.39     31.70 o 
   6   7  15      374.24      310.61     18.76 o 
   7   7  15      277.95      277.35     19.04 o 
   8   7  15      167.18      200.53     25.18 o 
   9   7  15      139.68      168.56     24.67 o 
  -9   8  15      543.40      499.45     40.74 o 
  -8   8  15      104.11      149.55     28.12 o 
  -7   8  15      246.71      281.44     25.81 o 
  -6   8  15      522.72      479.21     30.11 o 
  -5   8  15       66.44       78.37     16.88 o 
  -4   8  15     1289.11     1223.90     34.02 o 
  -3   8  15     1230.04     1298.21     23.05 o 
  -2   8  15     1451.27     1330.20     25.04 o 
  -1   8  15      755.33      767.50     15.42 o 
   0   8  15      148.14      149.22     11.54 o 
   1   8  15      863.22      847.07     20.44 o 
   2   8  15     1501.27     1404.95     22.67 o 
   3   8  15     1226.89     1258.35     21.95 o 
   4   8  15     1287.49     1268.28     24.84 o 
   5   8  15       58.51       77.06     13.92 o 
   6   8  15      463.69      426.27     21.13 o 
   7   8  15      222.25      301.30     19.72 o 
   8   8  15      117.57      175.14     21.70 o 
  -8   9  15       80.06       48.74     24.58 o 
  -7   9  15      442.88      427.75     31.53 o 
  -6   9  15      505.73      535.02     26.91 o 
  -5   9  15     1546.22     1604.71     36.52 o 
  -4   9  15      718.63      733.65     26.38 o 
  -3   9  15     1316.63     1332.06     27.16 o 
  -2   9  15      448.78      348.06     13.53 o 
  -1   9  15     1938.03     1750.04     22.02 o 
   0   9  15     1157.91     1323.83     20.92 o 
   1   9  15     1680.05     1505.63     25.90 o 
   2   9  15      471.05      405.49     14.97 o 
   3   9  15     1408.13     1453.89     23.72 o 
   4   9  15      712.08      788.74     21.06 o 
   5   9  15     1420.36     1444.21     32.63 o 
   6   9  15      467.90      451.18     21.20 o 
   7   9  15      503.85      473.12     22.36 o 
   8   9  15       76.13       88.31     29.24 o 
  -8  10  15      108.79      119.88     26.97 o 
  -7  10  15       81.53       68.55     25.03 o 
  -6  10  15      400.80      356.60     31.70 o 
  -5  10  15      294.20      327.71     24.13 o 
  -4  10  15       55.04      101.36     17.95 o 
  -3  10  15       28.32       32.25     14.62 o 
  -2  10  15     1151.08     1057.72     24.30 o 
  -1  10  15     1029.11      999.70     21.02 o 
   0  10  15      302.55      407.06     14.96 o 
   1  10  15     1093.22     1069.84     22.78 o 
   2  10  15     1154.50     1066.67     23.67 o 
   3  10  15       49.78       68.98     12.77 o 
   4  10  15       71.82      107.49     15.23 o 
   5  10  15      244.18      278.15     22.11 o 
   6  10  15      374.17      330.12     24.81 o 
   7  10  15       60.92       90.54     20.73 o 
   8  10  15       90.97       89.35     29.55 o 
  -8  11  15        7.53        8.78     25.07 o 
  -7  11  15      261.67      266.87     31.31 o 
  -6  11  15      440.17      429.56     31.50 o 
  -5  11  15      706.21      775.10     36.66 o 
  -4  11  15      575.53      540.95     31.45 o 
  -3  11  15     2357.56     2249.18     43.46 o 
  -2  11  15      247.71      249.78     19.77 o 
  -1  11  15      185.93      258.77     17.58 o 
   0  11  15       79.90      166.18     12.10 o 
   1  11  15      122.90      175.18     13.91 o 
   2  11  15      231.85      227.99     17.29 o 
   3  11  15     2510.75     2408.03     38.51 o 
   4  11  15      581.02      638.31     32.12 o 
   5  11  15      659.85      732.26     33.15 o 
   6  11  15      423.95      365.62     37.08 o 
   7  11  15      298.74      344.21     28.73 o 
   8  11  15        6.05       12.48     32.61 o 
  -7  12  15      445.66      380.94     35.56 o 
  -6  12  15      540.08      555.16     33.53 o 
  -5  12  15      290.47      346.05     38.40 o 
  -4  12  15       91.95      118.89     25.88 o 
  -3  12  15      363.68      362.92     28.82 o 
  -2  12  15      956.91      970.80     41.65 o 
  -1  12  15     1370.41     1283.78     37.84 o 
   0  12  15      283.30      364.08     17.10 o 
   1  12  15     1358.14     1313.27     28.50 o 
   2  12  15      999.42      965.26     25.26 o 
   3  12  15      398.85      422.10     22.24 o 
   4  12  15      106.05      144.77     22.63 o 
   5  12  15      288.75      289.43     36.02 o 
   6  12  15      555.85      676.87    150.29 o 
   7  12  15      422.55      354.02     47.67 o 
  -7  13  15      175.80      160.75     30.62 o 
  -6  13  15        9.99       27.85     26.96 o 
  -5  13  15      284.99      316.34     30.04 o 
  -4  13  15        3.56        1.59     22.78 o 
  -3  13  15      799.06      756.36     39.74 o 
  -2  13  15      284.51      253.22     27.47 o 
  -1  13  15      127.73      247.06     27.46 o 
   0  13  15      241.35      228.91     23.93 o 
   1  13  15       86.09      177.98     19.15 o 
   2  13  15      261.09      250.60     22.41 o 
   3  13  15      893.88      870.38     35.51 o 
   4  13  15        1.97       31.70     35.83 o 
   5  13  15      275.27      285.81     51.51 o 
   6  13  15       13.84        0.52     36.26 o 
   7  13  15      193.75      234.30     42.88 o 
  -6  14  15      252.96      277.83     35.07 o 
  -5  14  15      144.66      193.61     29.50 o 
  -4  14  15       40.79       68.86     25.38 o 
  -3  14  15      397.18      378.77     33.12 o 
  -2  14  15      865.63      766.46     54.57 o 
  -1  14  15      966.11      900.01     39.75 o 
   0  14  15        4.90       16.41     25.21 o 
   1  14  15      944.16      800.84     31.51 o 
   2  14  15      905.66      784.70     36.42 o 
   3  14  15      396.16      310.78     39.86 o 
   4  14  15       47.18       63.67     38.47 o 
   5  14  15      134.79      151.89     67.13 o 
   6  14  15      246.10      320.42     48.51 o 
  -5  15  15      470.64      438.00     36.82 o 
  -4  15  15      320.41      290.22     31.87 o 
  -3  15  15      109.76       83.37     27.61 o 
  -2  15  15      254.12      249.88     29.40 o 
  -1  15  15       86.45      119.42     30.74 o 
   0  15  15       28.72       54.97     28.90 o 
   1  15  15       84.86      149.45     30.73 o 
   2  15  15      272.53      265.42     32.50 o 
   3  15  15       98.80      126.56     35.23 o 
   4  15  15      304.78      293.83     47.59 o 
   5  15  15      494.12      419.38     51.74 o 
  -5  16  15       30.91        8.64     27.31 o 
  -4  16  15       47.96       54.59     28.23 o 
  -3  16  15      174.34      234.55     52.30 o 
  -2  16  15      706.67      544.65     56.23 o 
  -1  16  15      250.09      292.41     34.72 o 
   0  16  15       12.70       65.84     28.54 o 
   1  16  15      242.87      196.42     32.05 o 
   2  16  15      692.75      607.88     60.40 o 
   3  16  15      192.41      140.61     35.80 o 
   4  16  15       66.72       81.37     42.11 o 
   5  16  15       25.94       60.40     42.16 o 
  -4  17  15        0.67       55.48     30.04 o 
  -3  17  15       11.95       19.54     30.38 o 
  -2  17  15      154.92      160.44     35.55 o 
  -1  17  15      362.33      381.12     37.67 o 
   0  17  15       89.27       86.33     39.25 o 
   1  17  15      394.84      494.82     58.86 o 
   2  17  15      169.21      176.46     47.93 o 
   3  17  15        5.13       27.03     57.89 o 
   4  17  15        0.10       19.19     41.34 o 
  -2  18  15       85.63       95.80     41.62 o 
  -1  18  15       78.06      121.64     43.14 o 
   0  18  15       21.36       69.31     48.14 o 
   1  18  15       83.86       88.34     48.79 o 
   2  18  15       85.90       12.87     44.31 o 
   0   0  16     2084.40     2008.09     36.25 o 
   1   0  16     1184.69     1050.18     14.27 o 
   2   0  16       73.98      144.31      9.60 o 
   3   0  16      303.09      447.84     15.08 o 
   4   0  16       58.11       74.03     10.71 o 
   5   0  16     2023.09     1995.80     27.91 o 
   6   0  16      104.08      179.05     14.00 o 
   7   0  16       19.58       38.71     13.61 o 
   8   0  16       33.88       47.07     15.59 o 
   9   0  16      709.94      659.12     37.08 o 
  -9   1  16      367.52      378.46     23.19 o 
  -8   1  16       55.14       61.08     16.00 o 
  -7   1  16       34.00       98.37     14.24 o 
  -6   1  16     1457.14     1454.11     27.32 o 
  -5   1  16     4235.41     4010.21     42.27 o 
  -4   1  16     1829.21     1735.53     24.64 o 
  -3   1  16     6283.75     6077.24     60.42 o 
  -2   1  16     4177.87     4114.42     33.98 o 
  -1   1  16      106.94      130.29      8.46 o 
   0   1  16      100.57      142.82      8.70 o 
   1   1  16      101.97      139.58      8.74 o 
   2   1  16     3921.72     3849.91     44.52 o 
   3   1  16     6243.52     6000.25     48.85 o 
   4   1  16     1860.65     1759.04     24.92 o 
   5   1  16     4263.88     4049.15     39.93 o 
   6   1  16     1372.50     1340.45     26.30 o 
   7   1  16       33.98       68.06     14.75 o 
   8   1  16       81.60       82.54     15.63 o 
   9   1  16      376.93      399.12     25.49 o 
  -9   2  16      552.82      505.78     24.60 o 
  -8   2  16      551.52      523.84     22.78 o 
  -7   2  16      652.80      728.14     22.23 o 
  -6   2  16      738.93      721.89     21.39 o 
  -5   2  16     1115.53     1128.83     23.72 o 
  -4   2  16      419.85      427.71     14.29 o 
  -3   2  16      279.25      400.81     20.22 o 
  -2   2  16      632.04      715.79     14.35 o 
  -1   2  16     1115.31     1120.10     18.13 o 
   0   2  16     1826.84     1767.41     20.66 o 
   1   2  16     1098.14     1103.75     18.02 o 
   2   2  16      672.46      734.30     15.81 o 
   3   2  16      234.47      373.62     11.58 o 
   4   2  16      388.88      405.28     15.64 o 
   5   2  16     1070.65     1029.47     20.61 o 
   6   2  16      745.03      738.20     21.15 o 
   7   2  16      756.87      803.56     24.73 o 
   8   2  16      538.42      505.07     21.41 o 
   9   2  16      482.13      510.27     30.10 o 
  -9   3  16      449.42      559.00     24.73 o 
  -8   3  16      195.88      229.33     19.85 o 
  -7   3  16       20.34       29.21     14.22 o 
  -6   3  16     1476.61     1436.19     28.26 o 
  -5   3  16      149.35      115.31     13.50 o 
  -4   3  16     1980.73     1916.77     31.87 o 
  -3   3  16     2713.68     2526.54     30.54 o 
  -2   3  16     2503.71     2309.35     24.39 o 
  -1   3  16      202.00      239.05     10.44 o 
   0   3  16     1773.77     1743.45     21.74 o 
   1   3  16      206.60      249.70     10.12 o 
   2   3  16     2361.65     2171.55     26.81 o 
   3   3  16     2646.46     2525.65     28.00 o 
   4   3  16     2052.64     1942.78     27.86 o 
   5   3  16      158.87      111.16     11.26 o 
   6   3  16     1416.83     1406.39     27.42 o 
   7   3  16       25.14       30.43     14.12 o 
   8   3  16      215.42      247.63     18.10 o 
   9   3  16      466.26      536.46     29.59 o 
  -9   4  16      417.95      412.13     23.44 o 
  -8   4  16      960.31      949.19     30.81 o 
  -7   4  16      480.04      433.21     21.15 o 
  -6   4  16        3.34       39.66     13.03 o 
  -5   4  16      276.03      258.94     14.76 o 
  -4   4  16      125.38      202.75     12.11 o 
  -3   4  16      164.89      220.56     10.95 o 
  -2   4  16      299.30      302.69     12.13 o 
  -1   4  16      151.05      148.78      9.09 o 
   0   4  16     9105.85     8407.29     65.04 o 
   1   4  16      165.10      144.08      8.72 o 
   2   4  16      303.27      316.41     13.03 o 
   3   4  16      149.37      197.64     10.93 o 
   4   4  16      115.08      167.04     11.08 o 
   5   4  16      223.59      198.61     13.27 o 
   6   4  16        4.67       24.70     13.10 o 
   7   4  16      533.94      492.71     20.81 o 
   8   4  16      933.35      933.61     27.26 o 
   9   4  16      350.41      379.62     33.62 o 
  -9   5  16      241.93      255.33     25.37 o 
  -8   5  16      298.44      362.10     25.30 o 
  -7   5  16      267.01      227.97     22.99 o 
  -6   5  16      442.19      449.39     20.64 o 
  -5   5  16      645.33      657.52     20.62 o 
  -4   5  16     4552.21     4326.32     50.77 o 
  -3   5  16      849.54      788.53     17.58 o 
  -2   5  16      356.02      359.78     10.69 o 
  -1   5  16      178.31      185.87     10.62 o 
   0   5  16     3208.68     3165.74     33.74 o 
   1   5  16      154.72      136.84      9.30 o 
   2   5  16      523.57      547.41     15.95 o 
   3   5  16      813.81      792.55     16.88 o 
   4   5  16     4392.67     4250.46     41.43 o 
   5   5  16      602.49      639.10     20.45 o 
   6   5  16      479.24      504.88     18.84 o 
   7   5  16      300.48      250.58     17.72 o 
   8   5  16      324.52      398.39     26.62 o 
   9   5  16      255.29      295.90     27.19 o 
  -9   6  16      268.31      254.76     25.45 o 
  -8   6  16      294.62      317.19     24.91 o 
  -7   6  16      303.58      291.05     24.42 o 
  -6   6  16      272.76      262.62     19.18 o 
  -5   6  16       52.24       41.15     13.75 o 
  -4   6  16     1412.01     1455.38     29.41 o 
  -3   6  16     1745.04     1725.38     24.27 o 
  -2   6  16     1681.15     1642.98     23.46 o 
  -1   6  16      167.37      159.33     10.35 o 
   0   6  16     2681.49     2574.18     28.59 o 
   1   6  16      148.14      137.29      9.82 o 
   2   6  16     1673.04     1656.16     22.25 o 
   3   6  16     1720.09     1685.88     22.90 o 
   4   6  16     1366.16     1448.73     22.83 o 
   5   6  16       41.35       46.79     11.06 o 
   6   6  16      280.88      280.77     18.07 o 
   7   6  16      293.44      298.94     17.42 o 
   8   6  16      273.47      335.17     26.40 o 
   9   6  16      224.80      254.05     26.15 o 
  -9   7  16       80.09       66.25     34.60 o 
  -8   7  16      260.98      317.85     26.20 o 
  -7   7  16      218.76      257.20     24.14 o 
  -6   7  16      555.02      525.51     27.38 o 
  -5   7  16      400.26      394.60     21.77 o 
  -4   7  16     1178.90     1169.47     28.11 o 
  -3   7  16      473.71      510.72     16.40 o 
  -2   7  16      252.82      229.28     12.28 o 
  -1   7  16     1491.96     1404.23     20.33 o 
   0   7  16     1598.74     1519.31     21.84 o 
   1   7  16     1425.45     1314.38     20.29 o 
   2   7  16      362.28      333.75     12.77 o 
   3   7  16      428.39      463.06     15.24 o 
   4   7  16     1156.36     1101.47     21.40 o 
   5   7  16      378.66      390.06     18.12 o 
   6   7  16      549.57      514.75     21.62 o 
   7   7  16      242.16      243.88     18.97 o 
   8   7  16      239.94      283.00     26.56 o 
  -8   8  16       61.31       85.46     25.92 o 
  -7   8  16      482.36      506.72     29.09 o 
  -6   8  16       17.90       35.28     19.01 o 
  -5   8  16       61.77       78.97     17.30 o 
  -4   8  16      973.55      978.16     29.78 o 
  -3   8  16      113.33      136.30     12.14 o 
  -2   8  16       14.94       25.06      7.69 o 
  -1   8  16      203.57      196.83     11.00 o 
   0   8  16      152.00      176.83     11.47 o 
   1   8  16      201.14      189.34     13.47 o 
   2   8  16       23.77       28.23      9.79 o 
   3   8  16      100.21      126.06     12.26 o 
   4   8  16      953.92      995.57     24.33 o 
   5   8  16       53.98       63.08     16.05 o 
   6   8  16       18.26       22.18     14.45 o 
   7   8  16      497.16      541.68     23.80 o 
   8   8  16       67.03      101.21     23.87 o 
  -8   9  16      152.43      115.07     26.88 o 
  -7   9  16      229.37      255.00     47.68 o 
  -6   9  16     1114.04      930.72     46.97 o 
  -5   9  16      396.56      438.68     26.35 o 
  -4   9  16      898.70      866.86     30.62 o 
  -3   9  16     1067.83     1098.67     37.49 o 
  -2   9  16     1119.89     1014.17     21.03 o 
  -1   9  16      307.61      336.61     13.26 o 
   0   9  16      112.72      155.85     12.01 o 
   1   9  16      251.85      274.92     15.19 o 
   2   9  16     1185.92     1147.17     27.25 o 
   3   9  16      997.38     1014.52     20.76 o 
   4   9  16      802.39      789.18     23.64 o 
   5   9  16      415.47      432.20     22.30 o 
   6   9  16     1202.87     1119.42     31.78 o 
   7   9  16      248.48      248.83     23.50 o 
   8   9  16      131.10      165.91     37.06 o 
  -8  10  16      169.28      180.63     28.64 o 
  -7  10  16       87.15       63.79     28.33 o 
  -6  10  16      157.71      177.06     25.98 o 
  -5  10  16      129.29      163.63     25.25 o 
  -4  10  16      375.91      450.42     29.66 o 
  -3  10  16      741.63      726.93     26.19 o 
  -2  10  16      428.78      436.87     21.96 o 
  -1  10  16       27.37       59.15     12.31 o 
   0  10  16      539.34      513.36     15.03 o 
   1  10  16       31.45       24.64     10.72 o 
   2  10  16      413.44      446.36     17.48 o 
   3  10  16      724.07      755.37     20.78 o 
   4  10  16      396.02      423.08     18.98 o 
   5  10  16      116.63      107.45     18.89 o 
   6  10  16      141.54      140.30     21.45 o 
   7  10  16      117.57       64.61     22.38 o 
   8  10  16      175.07      194.34    127.63 o 
  -7  11  16      458.55      449.49     35.13 o 
  -6  11  16     1032.71      962.96     41.16 o 
  -5  11  16      210.53      250.64     27.13 o 
  -4  11  16      614.18      603.96     33.24 o 
  -3  11  16      257.04      256.84     27.35 o 
  -2  11  16     1876.51     1967.46     52.34 o 
  -1  11  16      943.71      796.34     37.79 o 
   0  11  16      224.62      288.73     16.16 o 
   1  11  16      939.50      850.17     25.14 o 
   2  11  16     1917.68     2012.44     38.68 o 
   3  11  16      217.10      237.09     20.06 o 
   4  11  16      590.42      611.65     29.68 o 
   5  11  16      186.71      151.81     25.30 o 
   6  11  16     1122.92     1129.10     65.96 o 
   7  11  16      483.73      454.67     48.10 o 
  -7  12  16       21.49       18.98     26.76 o 
  -6  12  16      313.67      341.37     33.69 o 
  -5  12  16      312.61      299.05     29.20 o 
  -4  12  16      460.49      476.99     33.16 o 
  -3  12  16      153.47      167.58     25.78 o 
  -2  12  16      173.86      252.77     26.23 o 
  -1  12  16       81.46      114.74     24.83 o 
   0  12  16      180.79      263.44     28.88 o 
   1  12  16       68.23       81.56     16.76 o 
   2  12  16      164.90      219.13     20.58 o 
   3  12  16      158.95      191.56     20.86 o 
   4  12  16      481.74      465.36     36.63 o 
   5  12  16      307.72      332.01     58.29 o 
   6  12  16      304.71      298.47     46.14 o 
   7  12  16       32.46       64.72     37.95 o 
  -6  13  16      480.05      523.49     39.02 o 
  -5  13  16       96.92      107.21     27.25 o 
  -4  13  16      106.03      131.30     27.48 o 
  -3  13  16      177.26      178.60     27.21 o 
  -2  13  16      950.69      922.12     39.08 o 
  -1  13  16      237.36      220.46     26.76 o 
   0  13  16      202.07      231.06     24.67 o 
   1  13  16      212.31      182.41     22.15 o 
   2  13  16      947.40      923.61     42.81 o 
   3  13  16      190.99      207.38     29.55 o 
   4  13  16      121.63       42.38     38.26 o 
   5  13  16       91.48      127.18     81.83 o 
   6  13  16      485.96      457.88     50.64 o 
  -6  14  16      216.99      219.90     33.64 o 
  -5  14  16      535.42      516.86     35.87 o 
  -4  14  16      382.27      339.15     32.51 o 
  -3  14  16      156.19      123.20     27.78 o 
  -2  14  16      363.96      390.26     32.32 o 
  -1  14  16      241.66      236.92     30.57 o 
   0  14  16       91.31       72.58     26.84 o 
   1  14  16      231.97      243.63     26.97 o 
   2  14  16      365.36      406.04     30.58 o 
   3  14  16      173.47      149.42     37.68 o 
   4  14  16      396.18      346.25     48.93 o 
   5  14  16      534.38      528.99     54.70 o 
   6  14  16      220.51      290.24    108.86 o 
  -5  15  16       91.51      112.80     29.53 o 
  -4  15  16      283.20      277.08     32.86 o 
  -3  15  16       26.17       21.41     25.83 o 
  -2  15  16     1122.69     1125.04     45.06 o 
  -1  15  16      379.91      388.68     36.64 o 
   0  15  16       70.93       71.73     29.08 o 
   1  15  16      325.90      292.29     33.44 o 
   2  15  16     1099.86     1050.63     46.41 o 
   3  15  16       19.81        9.04     31.70 o 
   4  15  16      277.35      212.68     46.40 o 
   5  15  16      107.88      272.67     49.60 o 
  -4  16  16       29.14       75.24     29.27 o 
  -3  16  16       63.82       59.32     29.83 o 
  -2  16  16      198.80      234.52     35.51 o 
  -1  16  16      240.25      254.79     35.91 o 
   0  16  16       95.62       86.23     31.40 o 
   1  16  16      229.81      219.27     32.44 o 
   2  16  16      196.89      300.82     49.72 o 
   3  16  16       71.84       90.38     44.58 o 
   4  16  16       32.76      102.76     44.13 o 
  -3  17  16        1.24       19.14     32.56 o 
  -2  17  16      144.55      150.78     33.94 o 
  -1  17  16      887.79      986.44     57.10 o 
   0  17  16       43.27       87.51     44.81 o 
   1  17  16      820.42      937.55     92.35 o 
   2  17  16      120.95       63.97     57.40 o 
   3  17  16        0.19        1.57     56.32 o 
  -1  18  16       61.78      115.80     61.07 o 
   0  18  16        7.25        4.64     47.40 o 
   1  18  16       59.29      191.48     64.23 o 
   1   0  17     2496.19     2503.15     25.71 o 
   2   0  17       40.41       40.43      7.62 o 
   3   0  17      189.74      176.99     11.97 o 
   4   0  17       32.91       52.31      9.92 o 
   5   0  17      129.49      164.64     14.01 o 
   6   0  17      272.87      301.45     16.54 o 
   7   0  17     2216.13     2019.68     37.33 o 
   8   0  17      691.36      719.95     27.57 o 
   9   0  17        1.06       14.75     20.03 o 
  -9   1  17      443.20      448.22     34.77 o 
  -8   1  17     1089.36     1158.90     33.22 o 
  -7   1  17      112.85      172.03     17.99 o 
  -6   1  17      220.90      274.13     15.94 o 
  -5   1  17      956.48      990.07     22.55 o 
  -4   1  17      104.77      113.95     11.65 o 
  -3   1  17      284.34      249.46     18.90 o 
  -2   1  17      253.51      237.70      9.86 o 
  -1   1  17     1644.73     1818.87     22.14 o 
   0   1  17      332.48      425.85     11.24 o 
   1   1  17     1652.95     1793.74     21.26 o 
   2   1  17      261.34      254.86     10.78 o 
   3   1  17      318.69      329.78     11.18 o 
   4   1  17       86.75       96.72     11.28 o 
   5   1  17      958.28      950.08     22.11 o 
   6   1  17      270.15      333.91     16.66 o 
   7   1  17      116.63      202.54     17.83 o 
   8   1  17     1044.30     1105.22     33.69 o 
   9   1  17      438.62      416.22     27.76 o 
  -9   2  17       16.14       24.10     20.07 o 
  -8   2  17      229.55      271.33     20.93 o 
  -7   2  17      905.86      842.95     29.82 o 
  -6   2  17      617.50      538.53     19.04 o 
  -5   2  17      294.60      302.10     16.29 o 
  -4   2  17      933.52      899.15     18.17 o 
  -3   2  17     1255.89     1182.99     25.27 o 
  -2   2  17       23.71       13.93      7.17 o 
  -1   2  17     1480.09     1523.57     20.06 o 
   0   2  17     1462.94     1371.82     19.56 o 
   1   2  17     1444.85     1461.63     19.70 o 
   2   2  17       20.81       16.18      8.14 o 
   3   2  17     1394.07     1334.36     21.18 o 
   4   2  17      967.18      959.21     20.93 o 
   5   2  17      226.79      246.96     15.81 o 
   6   2  17      600.95      580.70     19.20 o 
   7   2  17      934.88      849.24     25.90 o 
   8   2  17      219.68      260.17     19.99 o 
   9   2  17        7.10       10.96     20.21 o 
  -9   3  17      165.14      206.76     21.15 o 
  -8   3  17      757.47      798.27     28.95 o 
  -7   3  17      260.47      306.22     21.65 o 
  -6   3  17      305.37      321.43     17.15 o 
  -5   3  17      956.05      910.29     23.10 o 
  -4   3  17      336.98      383.90     18.22 o 
  -3   3  17      503.94      543.53     17.35 o 
  -2   3  17      922.30      884.31     15.47 o 
  -1   3  17     1907.61     1815.20     22.40 o 
   0   3  17     2364.52     2286.78     25.48 o 
   1   3  17     1790.09     1697.31     21.05 o 
   2   3  17      918.42      850.01     16.34 o 
   3   3  17      565.89      631.16     14.73 o 
   4   3  17      285.51      324.49     18.33 o 
   5   3  17      901.78      843.90     22.10 o 
   6   3  17      330.61      359.79     19.50 o 
   7   3  17      304.00      338.65     19.04 o 
   8   3  17      728.18      774.45     26.73 o 
   9   3  17      151.80      117.06     26.56 o 
  -9   4  17       25.23       56.43     19.00 o 
  -8   4  17      191.49      219.81     21.08 o 
  -7   4  17      237.73      235.31     20.33 o 
  -6   4  17      768.86      706.61     22.76 o 
  -5   4  17     1304.68     1230.87     25.75 o 
  -4   4  17     1087.19     1026.27     20.13 o 
  -3   4  17     3486.66     3371.60     36.06 o 
  -2   4  17       17.65       51.34      8.76 o 
  -1   4  17      811.94      806.57     19.04 o 
   0   4  17       30.20       39.84      7.30 o 
   1   4  17      679.26      699.75     17.83 o 
   2   4  17       19.66       57.36      9.87 o 
   3   4  17     3609.67     3481.89     34.67 o 
   4   4  17     1110.53     1016.65     19.87 o 
   5   4  17     1236.02     1174.62     23.89 o 
   6   4  17      757.01      754.63     24.57 o 
   7   4  17      238.53      251.96     18.04 o 
   8   4  17      172.70      233.15     19.42 o 
   9   4  17       12.61       49.42     25.72 o 
  -9   5  17      445.04      462.59     29.45 o 
  -8   5  17      538.03      595.75     30.97 o 
  -7   5  17      592.15      541.90     40.38 o 
  -6   5  17      792.99      809.56     29.62 o 
  -5   5  17      267.93      312.05     17.92 o 
  -4   5  17      212.33      241.06     16.12 o 
  -3   5  17      981.79      960.85     22.24 o 
  -2   5  17     1412.97     1412.36     20.80 o 
  -1   5  17     2314.16     2329.99     27.71 o 
   0   5  17     1302.92     1221.26     20.29 o 
   1   5  17     2105.78     2094.85     25.02 o 
   2   5  17     1369.81     1395.35     22.71 o 
   3   5  17     1076.81     1096.46     21.75 o 
   4   5  17      158.92      192.49     12.80 o 
   5   5  17      236.08      256.58     17.19 o 
   6   5  17      820.29      839.23     23.24 o 
   7   5  17      623.11      617.72     23.65 o 
   8   5  17      532.50      648.27     33.20 o 
   9   5  17      422.75      447.14     33.77 o 
  -8   6  17      159.42      181.24     24.26 o 
  -7   6  17      465.41      444.37     27.91 o 
  -6   6  17      294.37      321.88     22.28 o 
  -5   6  17      975.51      957.36     33.36 o 
  -4   6  17      345.86      395.25     18.57 o 
  -3   6  17       56.87       70.62     10.85 o 
  -2   6  17     2296.24     2144.12     27.17 o 
  -1   6  17     1578.23     1556.03     23.01 o 
   0   6  17      330.67      280.28     11.65 o 
   1   6  17     1755.87     1701.38     23.39 o 
   2   6  17     2318.55     2259.62     29.92 o 
   3   6  17       52.77       91.87     10.90 o 
   4   6  17      347.39      445.79     15.72 o 
   5   6  17      940.17      941.39     25.21 o 
   6   6  17      271.34      289.40     22.36 o 
   7   6  17      447.62      467.15     22.77 o 
   8   6  17      169.37      212.12     25.85 o 
  -8   7  17      851.85      947.35     41.98 o 
  -7   7  17      339.65      325.68     26.71 o 
  -6   7  17      447.19      383.45     24.08 o 
  -5   7  17       18.86       34.60     16.35 o 
  -4   7  17      241.14      262.13     19.68 o 
  -3   7  17      174.01      168.48     11.91 o 
  -2   7  17      142.21      200.87     12.82 o 
  -1   7  17      829.14      910.56     17.56 o 
   0   7  17      184.24      179.23     11.21 o 
   1   7  17      748.26      838.77     18.82 o 
   2   7  17      120.36      163.66     12.12 o 
   3   7  17      169.08      162.14     11.98 o 
   4   7  17      247.59      272.08     15.04 o 
   5   7  17       15.06       33.45     14.18 o 
   6   7  17      387.22      344.64     21.93 o 
   7   7  17      375.81      407.74     23.50 o 
   8   7  17      869.75      981.23     42.72 o 
  -8   8  17      438.73      402.40     33.22 o 
  -7   8  17      578.94      652.33     37.53 o 
  -6   8  17      781.23      789.97     31.19 o 
  -5   8  17      761.38      710.64     30.40 o 
  -4   8  17      838.59      834.91     33.18 o 
  -3   8  17      274.31      266.62     17.84 o 
  -2   8  17     1277.19     1184.49     24.04 o 
  -1   8  17     2945.55     2881.83     31.88 o 
   0   8  17      870.40      836.00     18.98 o 
   1   8  17     3224.20     3133.10     42.73 o 
   2   8  17     1295.36     1217.31     21.80 o 
   3   8  17      191.87      195.46     14.13 o 
   4   8  17      868.48      875.04     22.78 o 
   5   8  17      792.01      804.97     25.77 o 
   6   8  17      748.60      718.67     26.45 o 
   7   8  17      582.32      635.97     28.30 o 
   8   8  17      456.55      475.63     32.76 o 
  -8   9  17      391.75      411.39     34.58 o 
  -7   9  17       72.52       77.44     26.61 o 
  -6   9  17      685.56      673.24     34.36 o 
  -5   9  17      480.73      479.35     31.37 o 
  -4   9  17      191.88      261.49     23.68 o 
  -3   9  17      377.39      327.75     22.01 o 
  -2   9  17      253.41      255.58     15.45 o 
  -1   9  17      140.51      194.21     13.38 o 
   0   9  17        0.72       13.80      9.90 o 
   1   9  17      137.31      214.70     15.32 o 
   2   9  17      212.02      262.24     14.86 o 
   3   9  17      400.93      373.14     16.47 o 
   4   9  17      181.52      231.66     16.27 o 
   5   9  17      439.69      485.44     23.84 o 
   6   9  17      614.81      582.51     38.29 o 
   7   9  17       59.03       74.98     24.44 o 
   8   9  17      403.23      447.26     94.12 o 
  -7  10  17      311.15      276.50     31.79 o 
  -6  10  17      329.41      314.99     34.04 o 
  -5  10  17      208.25      189.73     26.65 o 
  -4  10  17     1605.87     1490.25     45.64 o 
  -3  10  17      246.43      228.77     25.10 o 
  -2  10  17     1175.89     1073.06     35.49 o 
  -1  10  17     2156.42     2184.13     38.93 o 
   0  10  17     1168.32     1179.90     24.80 o 
   1  10  17     2240.89     2234.01     39.02 o 
   2  10  17     1198.40     1097.83     27.81 o 
   3  10  17      228.85      235.31     18.17 o 
   4  10  17     1618.61     1568.31     36.18 o 
   5  10  17      230.56      262.07     32.70 o 
   6  10  17      312.48      302.50     27.54 o 
   7  10  17      331.63      339.56     44.88 o 
  -7  11  17        8.11        7.52     25.88 o 
  -6  11  17     1374.02     1414.97     54.19 o 
  -5  11  17      241.71      245.02     28.02 o 
  -4  11  17      179.53      220.17     27.83 o 
  -3  11  17       41.67       72.30     23.57 o 
  -2  11  17      465.49      407.53     29.37 o 
  -1  11  17      658.90      699.15     32.23 o 
   0  11  17      228.77      241.75     22.43 o 
   1  11  17      690.65      668.32     23.69 o 
   2  11  17      406.77      438.50     23.29 o 
   3  11  17       51.83       57.30     18.37 o 
   4  11  17      162.48      224.94     32.09 o 
   5  11  17      218.78      233.65     33.03 o 
   6  11  17     1346.34     1450.38     55.60 o 
   7  11  17       13.60       14.91     34.80 o 
  -7  12  17       73.33       97.83     30.66 o 
  -6  12  17       66.04      123.68     30.02 o 
  -5  12  17      159.88      116.36     27.06 o 
  -4  12  17      482.62      500.01     35.31 o 
  -3  12  17     1168.14     1126.94     50.08 o 
  -2  12  17      328.91      367.77     30.28 o 
  -1  12  17      146.50      255.20     27.96 o 
   0  12  17     1694.43     1617.82     43.88 o 
   1  12  17      139.29      226.76     22.27 o 
   2  12  17      348.35      366.66     47.66 o 
   3  12  17     1191.09     1155.32     47.06 o 
   4  12  17      467.11      494.60     42.60 o 
   5  12  17      166.03      178.63     41.87 o 
   6  12  17       60.18       84.95     39.73 o 
   7  12  17       61.89      182.46     42.73 o 
  -6  13  17      834.28      945.99     48.94 o 
  -5  13  17      109.87      114.85     27.88 o 
  -4  13  17       82.05       98.50     27.95 o 
  -3  13  17       40.67       91.82     26.19 o 
  -2  13  17      631.68      654.99     39.07 o 
  -1  13  17      661.51      552.72     34.42 o 
   0  13  17        4.51       14.62     26.00 o 
   1  13  17      669.96      552.84     33.06 o 
   2  13  17      576.77      506.24     37.02 o 
   3  13  17       47.38       68.82     24.48 o 
   4  13  17       79.86       45.45     50.62 o 
   5  13  17      106.86      145.49     43.17 o 
   6  13  17      880.50     1003.47     90.82 o 
  -5  14  17      135.82      139.04     29.75 o 
  -4  14  17       39.03       52.99     26.87 o 
  -3  14  17      464.30      488.47     36.40 o 
  -2  14  17        6.55       19.82     25.55 o 
  -1  14  17      168.40      210.12     33.04 o 
   0  14  17      831.28      656.95     41.28 o 
   1  14  17      145.60      205.60     30.83 o 
   2  14  17       11.63       50.16     27.67 o 
   3  14  17      506.43      568.30     55.66 o 
   4  14  17       40.39       20.71     38.48 o 
   5  14  17      147.66      184.21     60.70 o 
  -5  15  17      252.84      279.05     33.35 o 
  -4  15  17       76.73       48.14     28.10 o 
  -3  15  17      207.26      151.12     30.44 o 
  -2  15  17      102.34      122.19     32.59 o 
  -1  15  17      878.70      838.75     45.98 o 
   0  15  17       10.66        5.95     27.73 o 
   1  15  17      853.54      869.94     68.27 o 
   2  15  17       87.89       42.37     32.30 o 
   3  15  17      219.45      226.18     46.46 o 
   4  15  17       56.92       96.69     63.35 o 
   5  15  17      241.13      266.62     52.49 o 
  -4  16  17      222.51      212.27     34.02 o 
  -3  16  17       83.69      113.88     33.96 o 
  -2  16  17      177.22      187.83     36.18 o 
  -1  16  17      652.70      753.59     76.99 o 
   0  16  17       11.17       37.09     30.15 o 
   1  16  17      571.94      622.59     65.76 o 
   2  16  17      195.90      166.24     49.55 o 
   3  16  17      114.53       70.18     59.86 o 
   4  16  17      226.58      359.93     54.50 o 
  -2  17  17       15.29       39.11     33.79 o 
  -1  17  17       93.70      152.95     35.30 o 
   0  17  17        1.42       14.99     36.84 o 
   1  17  17       88.50      146.81     49.87 o 
   2  17  17       15.68       16.77     44.99 o 
   0   0  18      481.51      471.37     17.05 o 
   1   0  18      389.02      394.85     12.27 o 
   2   0  18      202.02      209.11     10.73 o 
   3   0  18       59.99       45.96      9.80 o 
   4   0  18     6783.04     6288.90     70.24 o 
   5   0  18      174.93      225.34     15.77 o 
   6   0  18       19.84       29.50     14.13 o 
   7   0  18       11.16       28.84     16.91 o 
   8   0  18       90.55      121.16     19.86 o 
   9   0  18      173.79      163.23     23.97 o 
  -9   1  18       73.59       47.50     21.82 o 
  -8   1  18      108.46      125.44     19.46 o 
  -7   1  18      127.88      109.19     18.59 o 
  -6   1  18      108.24      122.94     16.49 o 
  -5   1  18     1695.71     1730.14     30.84 o 
  -4   1  18      575.38      716.53     22.75 o 
  -3   1  18      340.14      297.60     13.07 o 
  -2   1  18      808.68      740.90     19.39 o 
  -1   1  18      567.14      551.89     14.33 o 
   0   1  18       43.47       84.14      8.76 o 
   1   1  18      564.00      543.50     14.18 o 
   2   1  18      801.34      712.26     16.13 o 
   3   1  18      353.38      304.88     13.22 o 
   4   1  18      661.80      787.66     20.52 o 
   5   1  18     1721.44     1686.97     30.41 o 
   6   1  18       83.61       85.87     14.70 o 
   7   1  18      130.07      187.29     19.90 o 
   8   1  18      118.83      117.36     19.52 o 
   9   1  18       60.11       86.14     22.45 o 
  -9   2  18      315.00      340.54     27.50 o 
  -8   2  18      211.22      285.63     22.25 o 
  -7   2  18       98.70       87.54     18.47 o 
  -6   2  18      919.53      935.09     26.21 o 
  -5   2  18      460.43      440.81     17.80 o 
  -4   2  18     3396.91     3334.07     38.19 o 
  -3   2  18      548.47      480.13     19.21 o 
  -2   2  18      454.79      424.19     13.59 o 
  -1   2  18     1316.74     1282.62     19.12 o 
   0   2  18     3353.17     3278.50     33.71 o 
   1   2  18     1357.95     1347.00     20.12 o 
   2   2  18      363.19      355.57     13.78 o 
   3   2  18      565.59      523.17     16.11 o 
   4   2  18     3279.34     3262.07     44.13 o 
   5   2  18      494.14      456.45     17.74 o 
   6   2  18      981.18     1024.42     27.06 o 
   7   2  18       79.01       58.49     17.51 o 
   8   2  18      186.43      221.28     20.97 o 
   9   2  18      303.26      353.53     28.27 o 
  -9   3  18      317.37      351.40     27.05 o 
  -8   3  18       92.31      115.61     19.42 o 
  -7   3  18      117.00      121.94     19.25 o 
  -6   3  18      476.61      505.42     22.56 o 
  -5   3  18      394.04      381.43     17.35 o 
  -4   3  18      642.86      697.93     19.48 o 
  -3   3  18      315.94      343.51     14.92 o 
  -2   3  18      169.35      189.93     11.40 o 
  -1   3  18      799.44      763.26     14.86 o 
   0   3  18     1200.01     1359.82     19.96 o 
   1   3  18      809.56      758.22     14.91 o 
   2   3  18      139.16      163.86     10.20 o 
   3   3  18      366.71      418.04     14.05 o 
   4   3  18      741.01      769.54     19.39 o 
   5   3  18      366.93      354.71     16.80 o 
   6   3  18      457.50      493.66     23.26 o 
   7   3  18      133.59      101.39     17.51 o 
   8   3  18      109.81      150.65     19.99 o 
   9   3  18      299.36      309.78     31.90 o 
  -8   4  18      563.94      578.66     26.52 o 
  -7   4  18        0.19       12.46     17.08 o 
  -6   4  18      840.03      799.00     28.28 o 
  -5   4  18       58.69       53.21     13.67 o 
  -4   4  18     1478.72     1434.20     26.69 o 
  -3   4  18      400.33      403.80     14.99 o 
  -2   4  18      973.42      919.07     21.68 o 
  -1   4  18      368.90      389.29     12.86 o 
   0   4  18     2519.48     2434.92     28.10 o 
   1   4  18      391.96      427.64     13.79 o 
   2   4  18      813.95      763.00     17.75 o 
   3   4  18      401.73      423.29     15.06 o 
   4   4  18     1340.66     1288.20     22.48 o 
   5   4  18       51.46       55.93     13.86 o 
   6   4  18      859.94      850.59     30.93 o 
   7   4  18        1.87       18.95     15.58 o 
   8   4  18      542.88      549.84     30.47 o 
  -8   5  18      427.11      437.93     29.08 o 
  -7   5  18      284.79      341.98     27.11 o 
  -6   5  18        8.51       29.25     18.70 o 
  -5   5  18      328.16      316.21     24.96 o 
  -4   5  18      407.13      442.32     19.82 o 
  -3   5  18      974.72     1004.48     24.99 o 
  -2   5  18       61.26       59.59     10.41 o 
  -1   5  18     2634.33     2537.77     30.19 o 
   0   5  18      365.63      401.25     13.39 o 
   1   5  18     2587.94     2450.15     29.66 o 
   2   5  18       41.87       44.73      8.73 o 
   3   5  18     1054.10     1086.98     20.51 o 
   4   5  18      393.42      455.95     16.14 o 
   5   5  18      279.48      263.01     16.16 o 
   6   5  18       12.75       42.99     15.60 o 
   7   5  18      288.49      311.43     21.19 o 
   8   5  18      410.10      421.18     29.68 o 
  -8   6  18      121.46      149.91     28.79 o 
  -7   6  18       90.88       90.92     22.31 o 
  -6   6  18      891.05      843.10     29.91 o 
  -5   6  18       82.76      105.66     18.82 o 
  -4   6  18     1304.66     1227.72     33.42 o 
  -3   6  18     1224.84     1100.74     23.50 o 
  -2   6  18      477.01      474.46     14.57 o 
  -1   6  18      320.63      320.16     13.31 o 
   0   6  18      554.48      468.80     13.82 o 
   1   6  18      295.46      284.43     13.68 o 
   2   6  18      473.38      477.74     19.12 o 
   3   6  18     1217.60     1113.66     21.28 o 
   4   6  18     1261.88     1197.78     24.35 o 
   5   6  18       63.03       86.90     14.69 o 
   6   6  18      870.59      811.56     25.19 o 
   7   6  18       68.89       57.16     18.24 o 
   8   6  18      113.60      122.75     34.08 o 
  -8   7  18      247.95      231.82     31.11 o 
  -7   7  18       72.59      109.58     26.30 o 
  -6   7  18      135.44      150.33     20.28 o 
  -5   7  18      626.47      535.01     27.50 o 
  -4   7  18     2086.12     2105.67     59.31 o 
  -3   7  18       94.24       59.60     16.35 o 
  -2   7  18      862.99      838.45     18.90 o 
  -1   7  18      361.52      372.79     14.15 o 
   0   7  18     1294.16     1169.54     21.83 o 
   1   7  18      343.39      321.04     14.33 o 
   2   7  18      784.14      777.22     20.87 o 
   3   7  18      114.02       96.95     12.65 o 
   4   7  18     2122.10     2127.35     32.70 o 
   5   7  18      612.72      569.34     22.93 o 
   6   7  18      157.90      174.23     20.66 o 
   7   7  18       67.81       93.15     17.69 o 
   8   7  18      240.99      216.43     30.68 o 
  -8   8  18       44.14       67.44     27.27 o 
  -7   8  18      375.91      341.21     33.17 o 
  -6   8  18      488.55      476.80     32.17 o 
  -5   8  18      217.67      223.73     23.03 o 
  -4   8  18     1773.21     1657.45     43.97 o 
  -3   8  18       33.84       24.48     16.18 o 
  -2   8  18      770.78      771.97     23.82 o 
  -1   8  18      334.46      292.48     14.27 o 
   0   8  18      298.20      296.51     13.98 o 
   1   8  18      288.13      280.56     15.74 o 
   2   8  18      859.91      834.79     21.39 o 
   3   8  18       43.53       34.27     12.59 o 
   4   8  18     1752.73     1633.41     32.52 o 
   5   8  18      215.13      256.16     20.29 o 
   6   8  18      545.19      537.21     27.24 o 
   7   8  18      349.39      328.29     28.77 o 
   8   8  18       31.12       27.88     30.04 o 
  -7   9  18       12.74       27.80     26.38 o 
  -6   9  18       82.31      128.64     26.16 o 
  -5   9  18      109.11      110.66     25.00 o 
  -4   9  18      919.12     1039.43     49.71 o 
  -3   9  18       84.81       81.49     19.52 o 
  -2   9  18      386.03      434.07     22.99 o 
  -1   9  18        2.19       26.81     14.84 o 
   0   9  18      646.57      648.38     20.84 o 
   1   9  18        1.40       30.08     13.89 o 
   2   9  18      457.75      490.21     21.03 o 
   3   9  18      101.79      118.48     17.78 o 
   4   9  18      882.48     1014.99     33.96 o 
   5   9  18      132.63      140.56     21.88 o 
   6   9  18       88.50      123.51     24.76 o 
   7   9  18        7.37       13.63     28.26 o 
  -7  10  18      277.30      248.40     32.61 o 
  -6  10  18      813.13      860.52     42.72 o 
  -5  10  18      366.59      382.67     31.50 o 
  -4  10  18     1717.08     1600.06     49.28 o 
  -3  10  18      108.43      115.36     24.01 o 
  -2  10  18      546.94      587.45     32.17 o 
  -1  10  18      474.50      502.14     26.10 o 
   0  10  18      444.22      400.58     21.60 o 
   1  10  18      442.54      517.76     24.44 o 
   2  10  18      606.49      620.40     25.18 o 
   3  10  18      125.24      128.17     24.73 o 
   4  10  18     1746.47     1652.75     48.80 o 
   5  10  18      387.64      417.97     30.40 o 
   6  10  18      848.65      800.42     36.59 o 
   7  10  18      244.28      198.93     40.77 o 
  -7  11  18        3.24       21.58     26.12 o 
  -6  11  18      146.02      191.36     32.06 o 
  -5  11  18      246.32      234.85     30.02 o 
  -4  11  18       28.98       39.28     24.55 o 
  -3  11  18      744.00      686.24     41.93 o 
  -2  11  18      150.89      158.00     25.37 o 
  -1  11  18      145.47      157.28     24.25 o 
   0  11  18      400.54      438.60     27.16 o 
   1  11  18      138.78      171.51     20.17 o 
   2  11  18      163.80      191.65     29.82 o 
   3  11  18      718.86      696.25     40.60 o 
   4  11  18       16.42       57.79     31.53 o 
   5  11  18      241.54      241.56     35.27 o 
   6  11  18      142.15      204.73     45.85 o 
   7  11  18        4.02       18.68     35.78 o 
  -6  12  18      331.74      308.97     35.62 o 
  -5  12  18      153.78      187.71     29.73 o 
  -4  12  18      362.17      383.31     32.59 o 
  -3  12  18      258.33      240.95     29.37 o 
  -2  12  18      612.11      695.02     35.94 o 
  -1  12  18     1283.29     1159.21     43.88 o 
   0  12  18      507.79      493.96     35.82 o 
   1  12  18     1336.87     1246.78     45.90 o 
   2  12  18      654.28      653.00     38.98 o 
   3  12  18      231.76      218.83     35.78 o 
   4  12  18      350.88      332.36     35.74 o 
   5  12  18      178.97      246.54     46.67 o 
   6  12  18      347.38      276.00     46.10 o 
  -6  13  18      424.12      478.31     39.99 o 
  -5  13  18      165.56      172.56     29.35 o 
  -4  13  18      138.14      123.36     28.60 o 
  -3  13  18      875.24      894.06     54.30 o 
  -2  13  18      975.45     1000.82     42.76 o 
  -1  13  18       36.26       51.76     25.56 o 
   0  13  18      331.57      417.06     35.24 o 
   1  13  18       38.72       53.25     24.22 o 
   2  13  18      940.17      950.40     54.69 o 
   3  13  18      872.48      986.79     66.20 o 
   4  13  18      162.54      213.04     60.20 o 
   5  13  18      159.62      145.66     42.64 o 
   6  13  18      384.23      499.17     55.73 o 
  -5  14  18      223.03      269.87     33.66 o 
  -4  14  18      262.32      273.67     37.37 o 
  -3  14  18      344.23      377.70     32.87 o 
  -2  14  18      271.45      267.99     31.23 o 
  -1  14  18      679.94      624.06     78.71 o 
   0  14  18       76.72       65.94     28.30 o 
   1  14  18      744.89      746.23     41.71 o 
   2  14  18      320.42      355.69     30.75 o 
   3  14  18      305.33      220.19     61.33 o 
   4  14  18      236.76      316.78     50.51 o 
   5  14  18      250.94      294.82     84.58 o 
  -4  15  18       31.21       32.29     28.27 o 
  -3  15  18      336.65      334.12     34.60 o 
  -2  15  18      182.88      198.16     35.52 o 
  -1  15  18      203.96      214.15     35.17 o 
   0  15  18        3.05       28.29     29.21 o 
   1  15  18      197.63      187.37     36.93 o 
   2  15  18      158.90      145.87     35.60 o 
   3  15  18      345.03      416.27     94.85 o 
   4  15  18       45.05       94.88     70.28 o 
  -3  16  18      107.55       80.68     34.87 o 
  -2  16  18      394.29      509.24     43.59 o 
  -1  16  18       63.60       78.82     41.01 o 
   0  16  18      158.26      100.81     32.21 o 
   1  16  18       47.16       41.31     44.81 o 
   2  16  18      391.22      414.75     58.76 o 
   3  16  18      129.78      133.48     65.66 o 
  -1  17  18       77.92       48.54     33.20 o 
   0  17  18        5.55       44.15     49.98 o 
   1  17  18       77.14       47.76     50.04 o 
   1   0  19      213.78      396.75     13.95 o 
   2   0  19       11.06        2.37      8.90 o 
   3   0  19      143.26      109.03     10.45 o 
   4   0  19      415.88      532.56     19.72 o 
   5   0  19       60.67       35.03     14.34 o 
   6   0  19      451.80      477.30     24.60 o 
   7   0  19      411.70      431.29     29.44 o 
   8   0  19      747.97      781.48     36.50 o 
  -8   1  19       55.16       81.07     19.48 o 
  -7   1  19     1083.03      939.06     32.08 o 
  -6   1  19      342.61      315.48     21.05 o 
  -5   1  19       41.46       36.04     14.74 o 
  -4   1  19      903.25      916.60     26.14 o 
  -3   1  19       63.82       55.00     10.38 o 
  -2   1  19       83.11       96.64      9.22 o 
  -1   1  19     4181.58     4000.68     37.41 o 
   0   1  19        0.09       17.75      8.72 o 
   1   1  19     4233.00     3998.65     37.41 o 
   2   1  19       85.74       89.36      9.62 o 
   3   1  19       61.14       44.90      9.71 o 
   4   1  19      890.41      839.45     25.05 o 
   5   1  19       65.71       68.30     14.96 o 
   6   1  19      347.83      330.43     22.21 o 
   7   1  19     1068.71      943.88     31.76 o 
   8   1  19       54.67       79.48     19.70 o 
  -8   2  19      669.91      673.35     28.78 o 
  -7   2  19       73.62       95.46     19.40 o 
  -6   2  19      981.33      912.81     29.68 o 
  -5   2  19      150.36      158.24     16.49 o 
  -4   2  19      691.97      696.47     23.55 o 
  -3   2  19      316.14      296.17     14.71 o 
  -2   2  19     1476.31     1473.15     22.40 o 
  -1   2  19      139.06      218.18     10.63 o 
   0   2  19      581.45      509.85     14.47 o 
   1   2  19      150.69      211.40     11.08 o 
   2   2  19     1507.91     1514.57     22.40 o 
   3   2  19      304.81      278.90     13.71 o 
   4   2  19      684.25      692.73     21.05 o 
   5   2  19      130.27      164.92     18.48 o 
   6   2  19      946.76      952.14     29.80 o 
   7   2  19       70.44       70.52     19.03 o 
   8   2  19      685.28      700.01     29.65 o 
  -8   3  19        4.60       41.12     19.10 o 
  -7   3  19      301.73      277.07     22.71 o 
  -6   3  19       89.61       86.15     17.99 o 
  -5   3  19      245.04      240.10     20.98 o 
  -4   3  19      679.25      739.79     22.13 o 
  -3   3  19       60.55       59.76      9.65 o 
  -2   3  19      773.43      755.08     17.02 o 
  -1   3  19     1247.12     1202.10     20.11 o 
   0   3  19       27.99       84.65      9.83 o 
   1   3  19     1198.74     1089.90     19.92 o 
   2   3  19      784.76      778.18     17.07 o 
   3   3  19       51.62       65.89     10.82 o 
   4   3  19      650.68      652.05     20.80 o 
   5   3  19      205.61      199.10     16.89 o 
   6   3  19       90.41       85.99     17.56 o 
   7   3  19      335.08      281.49     22.52 o 
   8   3  19        4.94        6.88     22.13 o 
  -8   4  19      885.45      897.28     32.93 o 
  -7   4  19      108.14      114.85     20.08 o 
  -6   4  19      944.45      970.45     35.39 o 
  -5   4  19      521.18      535.29     24.19 o 
  -4   4  19      609.17      644.69     23.54 o 
  -3   4  19      229.61      249.49     13.25 o 
  -2   4  19      994.28      947.65     21.04 o 
  -1   4  19      258.66      307.40     11.82 o 
   0   4  19     1295.75     1346.12     22.22 o 
   1   4  19      276.74      328.94     12.95 o 
   2   4  19      999.48      983.31     19.53 o 
   3   4  19      230.39      255.99     13.84 o 
   4   4  19      578.18      615.85     18.58 o 
   5   4  19      490.36      479.26     21.77 o 
   6   4  19     1026.33     1089.64     33.74 o 
   7   4  19       93.26       79.29     19.02 o 
   8   4  19      805.34      861.59     51.78 o 
  -8   5  19      255.87      229.15     26.90 o 
  -7   5  19      623.60      570.00     33.43 o 
  -6   5  19      121.47      145.36     21.04 o 
  -5   5  19      188.51      169.95     21.26 o 
  -4   5  19       57.85       60.81     16.16 o 
  -3   5  19     1065.81     1070.80     30.50 o 
  -2   5  19      293.26      312.52     14.02 o 
  -1   5  19     2507.88     2452.06     30.08 o 
   0   5  19      304.57      341.53     13.71 o 
   1   5  19     2529.06     2440.65     31.32 o 
   2   5  19      300.36      333.01     13.84 o 
   3   5  19     1043.21     1027.84     23.95 o 
   4   5  19       64.89       58.27     13.38 o 
   5   5  19      121.63      113.56     15.40 o 
   6   5  19      118.69      156.03     27.62 o 
   7   5  19      627.70      592.04     27.81 o 
   8   5  19      259.83      245.82     28.02 o 
  -8   6  19      508.41      457.02     35.41 o 
  -7   6  19      174.03      195.69     31.60 o 
  -6   6  19      279.61      275.44     25.09 o 
  -5   6  19       28.30       68.99     18.75 o 
  -4   6  19      160.78      177.74     20.79 o 
  -3   6  19       93.52      103.73     19.44 o 
  -2   6  19      590.61      608.91     16.47 o 
  -1   6  19      105.90      201.43     12.96 o 
   0   6  19     1364.53     1385.66     23.56 o 
   1   6  19       90.61      189.73     13.52 o 
   2   6  19      586.09      579.49     17.43 o 
   3   6  19       78.23       90.41     13.14 o 
   4   6  19      157.28      181.83     15.30 o 
   5   6  19       22.66       38.16     17.31 o 
   6   6  19      306.83      286.68     21.55 o 
   7   6  19      169.58      200.54     22.16 o 
   8   6  19      478.84      496.54     51.80 o 
  -8   7  19       63.89       73.29     27.03 o 
  -7   7  19      933.38      847.03     41.57 o 
  -6   7  19      362.31      391.89     28.02 o 
  -5   7  19      189.21      206.21     23.04 o 
  -4   7  19      402.21      408.83     31.96 o 
  -3   7  19      653.81      615.25     27.06 o 
  -2   7  19      697.44      714.84     28.91 o 
  -1   7  19     3033.96     2904.95     38.42 o 
   0   7  19      557.39      581.97     17.52 o 
   1   7  19     3147.85     3131.03     36.59 o 
   2   7  19      661.93      688.04     18.98 o 
   3   7  19      598.25      570.99     19.22 o 
   4   7  19      416.10      418.21     19.48 o 
   5   7  19      248.30      262.78     22.10 o 
   6   7  19      358.68      381.49     25.31 o 
   7   7  19      867.30      862.03     32.10 o 
   8   7  19       67.72      139.89     34.89 o 
  -7   8  19      237.95      264.99     32.27 o 
  -6   8  19       66.34       71.70     24.72 o 
  -5   8  19      309.36      254.43     27.81 o 
  -4   8  19      181.03      169.29     25.92 o 
  -3   8  19       59.35       74.36     20.00 o 
  -2   8  19      651.00      650.80     27.60 o 
  -1   8  19      217.52      332.99     20.06 o 
   0   8  19      120.42      114.59     17.57 o 
   1   8  19      225.17      346.51     18.89 o 
   2   8  19      694.98      700.32     21.11 o 
   3   8  19       64.02      108.19     16.47 o 
   4   8  19      146.16      159.19     19.53 o 
   5   8  19      295.09      335.71     26.07 o 
   6   8  19       39.60       69.83     21.34 o 
   7   8  19      245.34      244.19     42.28 o 
  -7   9  19      516.78      509.75     37.92 o 
  -6   9  19      153.08      135.15     29.20 o 
  -5   9  19     1010.91      943.36     44.06 o 
  -4   9  19       49.41       60.77     24.42 o 
  -3   9  19      620.04      601.00     35.03 o 
  -2   9  19      235.78      260.53     26.68 o 
  -1   9  19     3107.64     2996.45     57.56 o 
   0   9  19       11.63       22.96     15.59 o 
   1   9  19     3128.86     3019.89     51.29 o 
   2   9  19      219.39      214.12     21.43 o 
   3   9  19      577.03      589.72     34.37 o 
   4   9  19       49.79       99.60     21.83 o 
   5   9  19     1148.34     1059.97     61.73 o 
   6   9  19      163.98      160.64     49.56 o 
   7   9  19      447.63      456.02     41.54 o 
  -7  10  19       24.90       16.38     27.71 o 
  -6  10  19       97.09      112.12     32.96 o 
  -5  10  19      570.36      558.30     34.50 o 
  -4  10  19      322.81      324.03     35.24 o 
  -3  10  19      221.57      260.78     28.02 o 
  -2  10  19      421.66      378.31     30.07 o 
  -1  10  19      166.64      265.80     26.93 o 
   0  10  19       85.96      116.66     23.46 o 
   1  10  19      159.17      217.14     23.91 o 
   2  10  19      396.20      402.05     41.71 o 
   3  10  19      235.15      230.01     31.71 o 
   4  10  19      302.18      324.57     28.81 o 
   5  10  19      548.53      515.41     32.09 o 
   6  10  19      100.70       97.42     25.46 o 
   7  10  19       28.81       33.98     38.97 o 
  -6  11  19      109.59       67.22     29.82 o 
  -5  11  19      382.45      400.74     32.62 o 
  -4  11  19      273.80      214.58     29.21 o 
  -3  11  19     1228.27     1099.32     42.86 o 
  -2  11  19      110.54      138.85     26.46 o 
  -1  11  19     1889.98     1841.17     51.18 o 
   0  11  19       17.04       27.93     20.37 o 
   1  11  19     1993.04     1971.72     50.37 o 
   2  11  19      109.32      111.10     28.57 o 
   3  11  19     1123.01     1146.36     55.98 o 
   4  11  19      274.71      261.08     34.59 o 
   5  11  19      453.70      407.08     38.33 o 
   6  11  19      109.55       98.13     29.61 o 
  -6  12  19      198.39      199.29     33.96 o 
  -5  12  19      236.28      245.71     32.39 o 
  -4  12  19      134.22      220.55     30.31 o 
  -3  12  19      142.85      196.05     29.74 o 
  -2  12  19      365.31      362.55     31.12 o 
  -1  12  19      193.04      212.07     28.44 o 
   0  12  19        1.70       20.03     25.91 o 
   1  12  19      188.42      183.72     27.06 o 
   2  12  19      335.18      332.09     33.88 o 
   3  12  19      147.42      204.12     36.25 o 
   4  12  19      123.48      161.28     32.12 o 
   5  12  19      235.20      215.26     46.95 o 
   6  12  19      193.17      230.94     47.65 o 
  -5  13  19      203.98      214.62     31.28 o 
  -4  13  19      195.36      191.95     30.36 o 
  -3  13  19      518.74      559.72     38.45 o 
  -2  13  19       31.45       58.32     26.44 o 
  -1  13  19      684.13      707.19     43.47 o 
   0  13  19      191.09      208.07     31.61 o 
   1  13  19      747.74      805.69     55.13 o 
   2  13  19       24.44       41.68     28.80 o 
   3  13  19      468.93      485.20     65.76 o 
   4  13  19      184.49      171.35     64.97 o 
   5  13  19      223.64      264.48     48.39 o 
  -4  14  19      210.38      203.07     32.49 o 
  -3  14  19       24.31       87.10     28.63 o 
  -2  14  19      323.46      336.78     37.69 o 
  -1  14  19       49.24       77.35     30.51 o 
   0  14  19      742.72      616.22     65.31 o 
   1  14  19       49.85       69.80     28.82 o 
   2  14  19      304.46      259.07     63.57 o 
   3  14  19       24.17       20.60     39.68 o 
   4  14  19      182.34      130.75     46.44 o 
  -4  15  19      101.72      133.42     35.62 o 
  -3  15  19       97.93      136.19     34.90 o 
  -2  15  19       42.87      133.59     34.32 o 
  -1  15  19      606.18      595.86     43.27 o 
   0  15  19      427.68      394.72     38.82 o 
   1  15  19      573.66      527.03     41.75 o 
   2  15  19       32.74       65.93     33.46 o 
   3  15  19      133.92       39.91     57.80 o 
   4  15  19       90.83      153.73     65.66 o 
  -2  16  19      168.71      214.21     39.33 o 
  -1  16  19       72.90      104.55     34.11 o 
   0  16  19      202.47      131.79     33.97 o 
   1  16  19       76.69       55.63     49.03 o 
   2  16  19      171.31      251.93     52.68 o 
   0   0  20      237.92      269.00     16.53 o 
   1   0  20      122.88      133.83     10.65 o 
   2   0  20       71.11       61.54     11.52 o 
   3   0  20       51.19       75.27     12.68 o 
   4   0  20       40.54      128.51     15.05 o 
   5   0  20      369.81      342.55     20.86 o 
   6   0  20      385.98      373.84     24.03 o 
   7   0  20      380.37      382.24     24.71 o 
   8   0  20        6.33        2.45     18.31 o 
  -8   1  20      222.54      287.75     23.89 o 
  -7   1  20      141.80      166.83     21.30 o 
  -6   1  20       76.48       98.27     19.39 o 
  -5   1  20       14.23       24.87     16.27 o 
  -4   1  20     2530.82     2471.99     44.96 o 
  -3   1  20     1748.47     1690.85     28.50 o 
  -2   1  20      202.01      233.09     14.61 o 
  -1   1  20       24.20       57.60      8.89 o 
   0   1  20     1812.26     1894.63     23.91 o 
   1   1  20       22.27       52.86      9.28 o 
   2   1  20      149.98      187.07     12.45 o 
   3   1  20     1799.69     1670.55     29.28 o 
   4   1  20     2581.02     2516.52     40.01 o 
   5   1  20        8.82       37.67     16.24 o 
   6   1  20       49.74       83.19     19.06 o 
   7   1  20      138.08      159.31     21.57 o 
   8   1  20      235.45      270.32     23.39 o 
  -8   2  20      274.09      321.93     24.84 o 
  -7   2  20      197.96      150.89     20.74 o 
  -6   2  20     1125.01     1113.11     34.55 o 
  -5   2  20      172.70      181.23     19.54 o 
  -4   2  20      323.46      383.12     22.38 o 
  -3   2  20      189.73      216.68     13.71 o 
  -2   2  20      732.05      685.81     18.53 o 
  -1   2  20      273.63      249.56     11.80 o 
   0   2  20       17.49      126.07     10.60 o 
   1   2  20      285.80      260.69     12.82 o 
   2   2  20      865.18      818.12     23.77 o 
   3   2  20      191.96      245.16     18.53 o 
   4   2  20      262.44      343.92     20.37 o 
   5   2  20      162.79      169.29     19.20 o 
   6   2  20     1128.01     1107.27     33.97 o 
   7   2  20      211.06      203.21     21.74 o 
   8   2  20      299.86      301.39     29.07 o 
  -8   3  20      791.90      746.25     31.59 o 
  -7   3  20      344.56      281.10     23.57 o 
  -6   3  20      491.28      491.35     26.26 o 
  -5   3  20      336.76      292.79     21.48 o 
  -4   3  20      410.11      420.07     22.95 o 
  -3   3  20      920.41      799.85     25.28 o 
  -2   3  20      232.55      224.20     13.33 o 
  -1   3  20      193.00      202.76     11.88 o 
   0   3  20     3022.94     2939.13     31.77 o 
   1   3  20      178.34      197.59     12.04 o 
   2   3  20      176.70      173.13     12.84 o 
   3   3  20      985.02      928.91     23.47 o 
   4   3  20      380.09      348.59     20.19 o 
   5   3  20      327.73      264.61     20.78 o 
   6   3  20      416.81      398.19     24.48 o 
   7   3  20      353.40      296.33     23.34 o 
   8   3  20      799.78      690.70     35.97 o 
  -8   4  20      251.68      272.90     29.37 o 
  -7   4  20       82.52       51.08     19.36 o 
  -6   4  20      835.53      866.09     37.78 o 
  -5   4  20      456.63      437.66     23.25 o 
  -4   4  20      715.71      611.78     25.97 o 
  -3   4  20      311.42      242.20     18.31 o 
  -2   4  20      305.28      297.95     14.15 o 
  -1   4  20     1174.07     1113.38     18.99 o 
   0   4  20      933.73     1010.74     22.12 o 
   1   4  20     1199.82     1150.60     20.79 o 
   2   4  20      410.55      375.62     18.71 o 
   3   4  20      290.52      280.11     14.48 o 
   4   4  20      744.18      647.63     22.70 o 
   5   4  20      504.68      526.34     24.18 o 
   6   4  20      792.85      881.00     32.67 o 
   7   4  20       64.49       76.50     19.18 o 
   8   4  20      275.24      287.97     28.64 o 
  -8   5  20       56.84       37.64     27.33 o 
  -7   5  20      123.62      103.15     24.34 o 
  -6   5  20     1370.54     1356.98     48.16 o 
  -5   5  20      354.09      404.77     25.73 o 
  -4   5  20      175.26      193.42     20.11 o 
  -3   5  20      335.98      343.61     20.21 o 
  -2   5  20      729.43      731.29     26.00 o 
  -1   5  20       88.92      138.38     12.46 o 
   0   5  20     1066.23     1121.32     21.68 o 
   1   5  20       99.40      165.47     12.64 o 
   2   5  20      603.55      601.15     16.76 o 
   3   5  20      370.24      327.16     17.14 o 
   4   5  20      120.93      159.17     16.56 o 
   5   5  20      301.32      315.31     21.50 o 
   6   5  20     1313.30     1386.76     38.12 o 
   7   5  20      129.36      143.60     20.94 o 
   8   5  20       40.79       24.64     23.49 o 
  -8   6  20      258.39      222.17     60.25 o 
  -7   6  20      178.70      133.25     29.47 o 
  -6   6  20     1882.90     1920.01     59.46 o 
  -5   6  20      438.12      416.80     25.51 o 
  -4   6  20     1471.97     1438.02     40.79 o 
  -3   6  20      920.61      808.87     43.34 o 
  -2   6  20      221.70      210.75     17.53 o 
  -1   6  20      791.28      834.85     26.55 o 
   0   6  20        2.77       11.25     10.39 o 
   1   6  20      776.79      825.66     22.37 o 
   2   6  20      188.33      180.50     14.99 o 
   3   6  20      909.42      840.79     27.46 o 
   4   6  20     1454.67     1383.93     32.62 o 
   5   6  20      447.10      441.44     23.89 o 
   6   6  20     1862.72     1867.88     45.08 o 
   7   6  20      176.43      206.85     23.08 o 
   8   6  20      284.96      176.46     45.56 o 
  -7   7  20      114.70      111.16     29.23 o 
  -6   7  20      678.52      705.28     40.93 o 
  -5   7  20       67.34       66.43     22.12 o 
  -4   7  20      291.36      322.88     28.88 o 
  -3   7  20      149.84      112.11     25.88 o 
  -2   7  20      909.40      846.88     33.31 o 
  -1   7  20      161.76      148.45     17.97 o 
   0   7  20      122.12       72.06     18.49 o 
   1   7  20      179.07      175.57     16.62 o 
   2   7  20      994.49      973.78     25.82 o 
   3   7  20      139.44      101.49     16.37 o 
   4   7  20      288.99      304.90     24.66 o 
   5   7  20       45.08       72.30     19.51 o 
   6   7  20      630.55      617.69     29.82 o 
   7   7  20       88.91      132.97     23.67 o 
  -7   8  20        2.06       29.52     27.49 o 
  -6   8  20      656.03      625.45     56.41 o 
  -5   8  20      616.18      561.60     35.64 o 
  -4   8  20      539.44      580.04     34.68 o 
  -3   8  20      371.02      356.41     32.06 o 
  -2   8  20     1495.26     1502.04     46.30 o 
  -1   8  20      152.90      145.55     21.35 o 
   0   8  20       23.55       26.17     18.11 o 
   1   8  20      161.64      192.20     19.51 o 
   2   8  20     1503.12     1476.69     37.68 o 
   3   8  20      378.63      409.50     33.41 o 
   4   8  20      508.65      544.14     29.33 o 
   5   8  20      632.73      601.27     34.26 o 
   6   8  20      655.20      640.04     35.37 o 
   7   8  20        5.65       31.15     26.56 o 
  -7   9  20      470.75      404.43     37.17 o 
  -6   9  20      123.71       98.83     30.45 o 
  -5   9  20       13.75       33.93     24.74 o 
  -4   9  20      864.03      859.45     41.95 o 
  -3   9  20      291.97      292.35     34.89 o 
  -2   9  20      575.77      579.44     32.78 o 
  -1   9  20      708.73      692.26     62.10 o 
   0   9  20        4.97       10.83     20.76 o 
   1   9  20      767.64      752.17     30.36 o 
   2   9  20      589.57      539.22     29.62 o 
   3   9  20      279.73      225.39     24.77 o 
   4   9  20      942.40      934.03     40.66 o 
   5   9  20       19.91       24.92     23.26 o 
   6   9  20      104.03       95.75     25.31 o 
   7   9  20      420.86      355.54     40.90 o 
  -6  10  20      176.60      215.44     49.19 o 
  -5  10  20        9.55        4.27     24.23 o 
  -4  10  20     1194.08     1139.40     53.78 o 
  -3  10  20        1.38        9.64     22.73 o 
  -2  10  20      241.21      245.50     30.81 o 
  -1  10  20       37.54       44.26     23.22 o 
   0  10  20      112.27       82.31     26.75 o 
   1  10  20       39.73       44.13     26.42 o 
   2  10  20      223.52      285.78     32.10 o 
   3  10  20        2.39        9.18     24.93 o 
   4  10  20     1192.53     1233.96     45.76 o 
   5  10  20       14.76       18.70     23.14 o 
   6  10  20      160.10      180.58     28.28 o 
  -6  11  20      262.31      278.49     36.49 o 
  -5  11  20       71.56       81.67     26.93 o 
  -4  11  20      166.50      201.68     29.82 o 
  -3  11  20      154.26      160.39     28.34 o 
  -2  11  20      268.09      270.75     29.65 o 
  -1  11  20      181.75      179.23     34.71 o 
   0  11  20      762.05      718.89     42.41 o 
   1  11  20      172.15      205.52     30.70 o 
   2  11  20      304.58      292.78     33.52 o 
   3  11  20      178.05      129.74     35.17 o 
   4  11  20      183.61      190.30     32.96 o 
   5  11  20       96.31      145.54     39.22 o 
   6  11  20      247.80      250.56     35.70 o 
  -5  12  20      114.76      113.29     29.01 o 
  -4  12  20     1661.10     1650.42     54.80 o 
  -3  12  20      253.90      259.93     31.83 o 
  -2  12  20      280.57      261.82     31.30 o 
  -1  12  20       84.75       82.97     30.86 o 
   0  12  20       78.09      140.87     31.10 o 
   1  12  20       91.09       91.67     35.91 o 
   2  12  20      235.09      243.28     32.39 o 
   3  12  20      246.22      221.22     44.96 o 
   4  12  20     1630.46     1610.19     84.24 o 
   5  12  20      116.43      129.21     43.96 o 
  -5  13  20       35.55       66.53     29.70 o 
  -4  13  20       97.37       58.24     28.52 o 
  -3  13  20      321.01      353.70     34.33 o 
  -2  13  20      126.67      108.47     31.69 o 
  -1  13  20      211.83      173.22     33.43 o 
   0  13  20     1242.30     1214.17     53.03 o 
   1  13  20      179.13      161.45     31.03 o 
   2  13  20      107.88      140.78     46.42 o 
   3  13  20      320.90      296.30     49.40 o 
   4  13  20      115.12      151.80     45.18 o 
   5  13  20       30.84       62.99     44.22 o 
  -4  14  20      613.08      658.40     40.97 o 
  -3  14  20      468.43      454.65     45.39 o 
  -2  14  20      356.92      387.01     39.38 o 
  -1  14  20      397.10      322.07     36.83 o 
   0  14  20      172.97      253.33     35.13 o 
   1  14  20      408.07      393.13     36.74 o 
   2  14  20      311.39      367.01     41.40 o 
   3  14  20      477.50      530.09     80.70 o 
   4  14  20      586.63      598.71     87.68 o 
  -3  15  20      203.06      163.08     37.46 o 
  -2  15  20       65.54       77.36     34.10 o 
  -1  15  20       47.15       48.58     31.71 o 
   0  15  20        0.75        5.42     29.99 o 
   1  15  20       57.56       52.03     34.62 o 
   2  15  20       50.90       41.16     41.53 o 
   3  15  20      188.80      200.62     70.18 o 
  -1  16  20      152.82      149.40     38.22 o 
   0  16  20       32.82       51.25     32.69 o 
   1  16  20      151.81      160.60     52.44 o 
   1   0  21      656.19      643.59     19.30 o 
   2   0  21      238.12      276.51     14.69 o 
   3   0  21      236.22      236.53     16.60 o 
   4   0  21        0.87        9.81     15.78 o 
   5   0  21     1868.85     1737.59     40.58 o 
   6   0  21      870.82      872.18     31.94 o 
   7   0  21        1.77       21.88     19.46 o 
   8   0  21        0.07       19.34     19.35 o 
  -8   1  21      429.76      443.53     27.00 o 
  -7   1  21      350.20      339.79     25.18 o 
  -6   1  21      574.91      503.53     27.25 o 
  -5   1  21      576.28      636.59     26.54 o 
  -4   1  21       52.66       67.10     17.74 o 
  -3   1  21       37.79       60.05     15.24 o 
  -2   1  21      266.90      248.59     14.70 o 
  -1   1  21       45.13       61.31      9.71 o 
   0   1  21      399.87      355.91     13.15 o 
   1   1  21       45.52       60.96     10.46 o 
   2   1  21      243.97      239.04     14.05 o 
   3   1  21       39.00       64.94     13.52 o 
   4   1  21       38.63       62.24     17.27 o 
   5   1  21      572.95      609.64     26.03 o 
   6   1  21      571.77      542.42     27.84 o 
   7   1  21      350.24      311.85     24.49 o 
   8   1  21      418.45      407.13     32.89 o 
  -8   2  21        6.39       35.57     19.99 o 
  -7   2  21      104.77       81.86     20.94 o 
  -6   2  21      235.35      293.11     25.40 o 
  -5   2  21     1056.25     1029.64     31.21 o 
  -4   2  21      816.06      768.24     27.60 o 
  -3   2  21      940.20      884.00     26.80 o 
  -2   2  21      169.65      187.79     15.44 o 
  -1   2  21      447.57      466.10     13.80 o 
   0   2  21        9.43       41.40     10.19 o 
   1   2  21      396.08      461.04     14.82 o 
   2   2  21      163.97      173.68     13.79 o 
   3   2  21      778.08      801.15     24.35 o 
   4   2  21      819.05      741.67     27.01 o 
   5   2  21     1107.51     1082.94     31.86 o 
   6   2  21      246.16      312.62     24.09 o 
   7   2  21       75.03       69.24     20.26 o 
   8   2  21        8.93       21.30     22.96 o 
  -8   3  21      190.94      187.43     23.14 o 
  -7   3  21      212.52      208.44     24.07 o 
  -6   3  21      396.67      399.60     25.80 o 
  -5   3  21      172.11      240.84     21.30 o 
  -4   3  21      268.81      337.52     21.70 o 
  -3   3  21     1362.09     1460.64     39.67 o 
  -2   3  21       20.55       39.05     14.30 o 
  -1   3  21     1366.26     1338.48     22.86 o 
   0   3  21      460.28      443.65     14.55 o 
   1   3  21     1375.60     1389.07     24.69 o 
   2   3  21       25.96       48.69     13.87 o 
   3   3  21     1367.19     1386.75     30.20 o 
   4   3  21      245.76      294.31     20.54 o 
   5   3  21      176.05      284.91     26.22 o 
   6   3  21      430.32      441.58     25.78 o 
   7   3  21      218.09      198.32     22.70 o 
   8   3  21      185.52      178.27     26.91 o 
  -8   4  21      218.58      210.44     51.51 o 
  -7   4  21      305.42      233.20     23.83 o 
  -6   4  21       95.14      153.25     21.97 o 
  -5   4  21      756.11      752.05     38.37 o 
  -4   4  21      594.20      606.69     26.39 o 
  -3   4  21      975.81      913.27     33.71 o 
  -2   4  21      627.90      633.10     24.28 o 
  -1   4  21      473.02      550.04     20.05 o 
   0   4  21        0.91       24.46      9.42 o 
   1   4  21      505.25      580.48     18.49 o 
   2   4  21      647.46      601.22     19.82 o 
   3   4  21      866.68      796.01     28.39 o 
   4   4  21      581.23      607.46     28.99 o 
   5   4  21      723.64      750.26     28.59 o 
   6   4  21      107.16      167.91     22.12 o 
   7   4  21      281.82      242.56     23.81 o 
   8   4  21      211.29      155.23     44.31 o 
  -7   5  21      327.15      304.05     32.99 o 
  -6   5  21      913.84      891.45     59.84 o 
  -5   5  21      353.97      431.85     26.97 o 
  -4   5  21        4.42       41.71     19.83 o 
  -3   5  21      939.59      854.57     29.86 o 
  -2   5  21      473.92      511.74     24.82 o 
  -1   5  21      541.61      568.38     22.64 o 
   0   5  21      464.24      569.78     27.43 o 
   1   5  21      542.40      602.34     23.23 o 
   2   5  21      505.65      561.31     18.75 o 
   3   5  21      945.31      879.45     26.87 o 
   4   5  21        6.41       29.32     16.21 o 
   5   5  21      357.89      441.91     25.90 o 
   6   5  21      912.61      846.35     34.82 o 
   7   5  21      325.27      299.89     24.46 o 
  -7   6  21      463.38      460.46     37.56 o 
  -6   6  21      761.42      745.50     42.24 o 
  -5   6  21      451.44      407.95     28.90 o 
  -4   6  21      263.31      266.23     25.96 o 
  -3   6  21      910.90      824.68     30.54 o 
  -2   6  21       30.39       42.31     19.94 o 
  -1   6  21     2230.45     2225.30     49.75 o 
   0   6  21      115.07      180.02     17.34 o 
   1   6  21     2309.81     2346.15     38.04 o 
   2   6  21       25.08       56.95     15.46 o 
   3   6  21      843.74      823.08     29.39 o 
   4   6  21      247.68      206.65     20.34 o 
   5   6  21      446.93      426.15     24.61 o 
   6   6  21      777.18      792.81     40.97 o 
   7   6  21      417.83      466.16     34.75 o 
  -7   7  21      151.50       98.70     30.44 o 
  -6   7  21      404.99      408.19     36.69 o 
  -5   7  21       19.43       21.79     22.30 o 
  -4   7  21        4.55        4.01     22.23 o 
  -3   7  21       90.84       96.86     25.12 o 
  -2   7  21       32.06       56.38     23.01 o 
  -1   7  21      554.05      626.88     46.55 o 
   0   7  21      457.99      421.03     27.25 o 
   1   7  21      571.97      658.64     25.31 o 
   2   7  21       23.63       36.90     16.89 o 
   3   7  21       94.55      111.24     21.20 o 
   4   7  21        6.60       10.70     17.95 o 
   5   7  21       22.40       41.61     20.92 o 
   6   7  21      448.24      485.05     30.38 o 
   7   7  21      163.52      203.90     37.51 o 
  -7   8  21      378.48      371.06     36.87 o 
  -6   8  21      997.25     1012.85     47.15 o 
  -5   8  21      348.59      323.65     28.62 o 
  -4   8  21      128.75       63.98     25.00 o 
  -3   8  21     1096.22     1039.24     42.51 o 
  -2   8  21      667.49      673.27     35.76 o 
  -1   8  21     1246.38     1164.66     43.87 o 
   0   8  21        3.60       33.16     21.80 o 
   1   8  21     1411.51     1386.55     38.55 o 
   2   8  21      654.42      681.74     29.23 o 
   3   8  21     1034.78      982.08     43.11 o 
   4   8  21      129.65       68.77     24.61 o 
   5   8  21      338.99      354.50     30.45 o 
   6   8  21     1012.89     1102.04     53.88 o 
   7   8  21      369.95      358.39     57.44 o 
  -6   9  21      120.58      122.72     30.17 o 
  -5   9  21       49.88       83.48     26.84 o 
  -4   9  21      492.32      502.24     34.80 o 
  -3   9  21       65.99      106.05     26.29 o 
  -2   9  21      174.77      178.32     27.77 o 
  -1   9  21      244.39      293.36     29.04 o 
   0   9  21      828.65      701.28     39.72 o 
   1   9  21      239.73      286.33     41.09 o 
   2   9  21      187.78      243.64     26.32 o 
   3   9  21       59.86       80.63     26.37 o 
   4   9  21      460.23      451.62     33.74 o 
   5   9  21       50.04       36.47     24.70 o 
   6   9  21      136.62      173.10     33.74 o 
  -6  10  21      234.51      247.00     35.14 o 
  -5  10  21      209.32      152.85     39.88 o 
  -4  10  21       78.65       64.23     27.50 o 
  -3  10  21      358.98      396.94     32.89 o 
  -2  10  21      830.19      803.58     40.07 o 
  -1  10  21     1375.16     1255.23     46.68 o 
   0  10  21        0.66       11.61     30.33 o 
   1  10  21     1384.59     1308.25     51.73 o 
   2  10  21      783.44      735.16     40.64 o 
   3  10  21      315.22      285.23     38.24 o 
   4  10  21       81.70       96.16     27.91 o 
   5  10  21      222.59      255.38     34.93 o 
   6  10  21      237.14      245.16     35.96 o 
  -5  11  21      206.13      174.17     30.65 o 
  -4  11  21      456.18      489.44     36.01 o 
  -3  11  21       25.65       26.52     26.38 o 
  -2  11  21      140.53      125.90     28.27 o 
  -1  11  21      506.04      534.41     39.66 o 
   0  11  21      393.79      350.47     33.47 o 
   1  11  21      506.37      550.23     44.70 o 
   2  11  21      144.98      155.82     30.98 o 
   3  11  21       25.60       39.10     39.44 o 
   4  11  21      424.48      471.44     47.42 o 
   5  11  21      220.89      181.89     47.53 o 
  -5  12  21      256.92      238.13     33.62 o 
  -4  12  21       33.70       59.40     28.20 o 
  -3  12  21      148.57      124.87     30.26 o 
  -2  12  21      425.19      409.05     43.09 o 
  -1  12  21      400.29      469.80     38.17 o 
   0  12  21       80.17       33.97     29.50 o 
   1  12  21      399.81      454.34     45.18 o 
   2  12  21      443.92      435.53     44.36 o 
   3  12  21      112.96      151.97     45.73 o 
   4  12  21       24.96        1.13     40.07 o 
   5  12  21      266.86      380.26    139.87 o 
  -4  13  21       15.75       54.50     29.82 o 
  -3  13  21        6.57       22.35     31.56 o 
  -2  13  21      154.54      158.73     34.69 o 
  -1  13  21      358.43      390.99     64.69 o 
   0  13  21      155.24       93.69     31.46 o 
   1  13  21      363.88      421.70     46.45 o 
   2  13  21      143.43       93.37     52.93 o 
   3  13  21        4.98        4.51     40.89 o 
   4  13  21       14.36       46.55     44.92 o 
  -3  14  21      344.05      365.08     42.04 o 
  -2  14  21       75.37       88.69     32.86 o 
  -1  14  21      146.20      196.31     39.54 o 
   0  14  21      304.14      286.02     37.47 o 
   1  14  21      159.00      191.03     43.62 o 
   2  14  21       58.63       27.20     38.29 o 
   3  14  21      295.94      254.87     72.44 o 
  -2  15  21      154.50      135.01     36.14 o 
  -1  15  21      215.46      300.51     40.63 o 
   0  15  21      120.88      126.68     56.06 o 
   1  15  21      203.51      238.57     43.53 o 
   2  15  21      137.80       96.31     43.37 o 
   0   0  22      124.76      282.60     21.69 o 
   1   0  22       71.45       37.72     11.87 o 
   2   0  22     1172.15     1078.62     30.22 o 
   3   0  22     3462.05     3372.68     65.12 o 
   4   0  22       76.90       82.16     18.69 o 
   5   0  22      523.90      553.32     29.92 o 
   6   0  22      205.35      196.46     22.99 o 
   7   0  22      636.95      631.45     30.80 o 
  -7   1  22      291.58      273.01     25.57 o 
  -6   1  22      210.67      248.73     23.74 o 
  -5   1  22      647.83      735.45     28.71 o 
  -4   1  22      157.12      131.11     19.66 o 
  -3   1  22      577.82      645.81     35.52 o 
  -2   1  22      419.60      453.58     20.85 o 
  -1   1  22      448.73      369.58     16.18 o 
   0   1  22     1171.90     1191.32     22.65 o 
   1   1  22      443.32      349.05     16.10 o 
   2   1  22      413.74      469.89     20.93 o 
   3   1  22      587.34      653.46     32.51 o 
   4   1  22      183.16      203.14     21.17 o 
   5   1  22      661.52      684.54     27.83 o 
   6   1  22      174.95      159.12     22.26 o 
   7   1  22      269.55      251.00     25.06 o 
  -7   2  22      512.32      495.63     28.78 o 
  -6   2  22      238.65      237.55     24.07 o 
  -5   2  22       40.58       84.93     18.92 o 
  -4   2  22      407.27      425.57     23.91 o 
  -3   2  22     2283.30     2103.76     43.25 o 
  -2   2  22      685.20      800.55     24.68 o 
  -1   2  22      186.75      207.68     16.07 o 
   0   2  22     1645.06     1720.46     28.22 o 
   1   2  22      179.11      188.81     13.92 o 
   2   2  22      717.04      837.17     26.70 o 
   3   2  22     2354.55     2135.09     47.10 o 
   4   2  22      355.90      357.66     22.52 o 
   5   2  22       42.43       72.85     18.67 o 
   6   2  22      218.89      275.38     23.53 o 
   7   2  22      489.32      607.18     29.63 o 
  -7   3  22      795.56      842.47     37.70 o 
  -6   3  22      183.33      170.20     23.15 o 
  -5   3  22      237.92      230.33     22.45 o 
  -4   3  22      289.53      299.21     22.44 o 
  -3   3  22      135.18      158.50     19.72 o 
  -2   3  22      791.37      820.55     35.35 o 
  -1   3  22      462.60      419.60     21.34 o 
   0   3  22       17.29       53.62     12.74 o 
   1   3  22      463.99      397.71     18.45 o 
   2   3  22      874.13      920.45     33.76 o 
   3   3  22      142.16      129.22     20.96 o 
   4   3  22      280.57      294.21     22.50 o 
   5   3  22      246.90      238.20     21.72 o 
   6   3  22      164.04      179.89     23.05 o 
   7   3  22      765.14      810.74     36.92 o 
  -7   4  22      416.98      492.72     40.97 o 
  -6   4  22      204.44      190.83     26.77 o 
  -5   4  22      322.22      316.81     24.00 o 
  -4   4  22      109.80      122.31     22.04 o 
  -3   4  22      314.29      296.81     25.35 o 
  -2   4  22      307.19      386.46     27.90 o 
  -1   4  22       91.27      110.65     17.25 o 
   0   4  22     1663.80     1537.41     31.81 o 
   1   4  22       81.26       74.45     14.31 o 
   2   4  22      246.20      436.73     25.10 o 
   3   4  22      326.75      295.97     24.42 o 
   4   4  22       83.97      104.36     19.67 o 
   5   4  22      344.85      325.19     27.61 o 
   6   4  22      214.73      211.95     23.95 o 
   7   4  22      396.81      447.89     27.89 o 
  -7   5  22      126.76      149.52     31.64 o 
  -6   5  22      520.73      533.80     64.37 o 
  -5   5  22      114.99      118.06     27.06 o 
  -4   5  22      312.17      288.99     28.84 o 
  -3   5  22       60.52       78.20     22.48 o 
  -2   5  22     2447.05     2464.97     62.87 o 
  -1   5  22      401.84      380.60     27.04 o 
   0   5  22      594.60      560.32     21.48 o 
   1   5  22      424.07      418.57     21.00 o 
   2   5  22     2484.68     2497.15     46.50 o 
   3   5  22       60.33       71.04     18.57 o 
   4   5  22      354.19      349.98     23.16 o 
   5   5  22      122.23      159.54     22.76 o 
   6   5  22      537.40      524.13     31.12 o 
   7   5  22      111.08      163.04     25.72 o 
  -7   6  22       23.01       23.89     27.76 o 
  -6   6  22       68.04      101.91     29.80 o 
  -5   6  22      337.74      350.39     32.22 o 
  -4   6  22       67.31       70.23     22.37 o 
  -3   6  22      106.32       74.79     22.42 o 
  -2   6  22     1380.94     1461.90     43.73 o 
  -1   6  22      538.14      579.05     32.64 o 
   0   6  22      134.57      161.05     20.93 o 
   1   6  22      578.47      597.17     25.48 o 
   2   6  22     1330.52     1520.07     46.89 o 
   3   6  22      129.42      123.86     25.77 o 
   4   6  22       75.15       71.70     19.04 o 
   5   6  22      349.79      365.02     29.32 o 
   6   6  22       48.78       34.87     22.86 o 
   7   6  22       22.45       34.88     32.89 o 
  -6   7  22      614.66      685.36     43.20 o 
  -5   7  22       16.14       25.28     22.52 o 
  -4   7  22       44.78       42.17     22.85 o 
  -3   7  22      415.78      400.70     46.69 o 
  -2   7  22     2154.89     2077.67     69.71 o 
  -1   7  22      314.55      255.12     32.56 o 
   0   7  22      236.85      218.41     25.80 o 
   1   7  22      321.68      282.50     23.47 o 
   2   7  22     2144.30     2166.86     55.47 o 
   3   7  22      412.24      412.24     41.27 o 
   4   7  22       69.94       38.75     22.11 o 
   5   7  22       21.36       36.11     21.81 o 
   6   7  22      618.28      612.06     38.05 o 
  -6   8  22      125.03      104.30     30.85 o 
  -5   8  22      164.35      137.25     25.82 o 
  -4   8  22      299.96      245.20     29.69 o 
  -3   8  22      119.96      109.93     29.80 o 
  -2   8  22      152.34      186.88     28.44 o 
  -1   8  22      374.77      401.01     31.06 o 
   0   8  22      960.72     1100.35     46.74 o 
   1   8  22      381.56      439.36     34.55 o 
   2   8  22      121.11      162.02     25.05 o 
   3   8  22      130.56      109.26     26.93 o 
   4   8  22      339.31      291.06     29.88 o 
   5   8  22      160.08      180.34     28.07 o 
   6   8  22      114.85      157.43     25.89 o 
  -6   9  22      140.98      184.12     33.26 o 
  -5   9  22       59.04       44.50     26.67 o 
  -4   9  22       40.18       34.59     26.51 o 
  -3   9  22      145.67      144.69     28.61 o 
  -2   9  22      793.43      826.65     39.23 o 
  -1   9  22      215.79      183.52     27.33 o 
   0   9  22     1295.23     1257.13     87.47 o 
   1   9  22      227.23      252.66     31.45 o 
   2   9  22      800.74      777.54     44.48 o 
   3   9  22      157.10      190.20     34.68 o 
   4   9  22       41.72       44.91     25.04 o 
   5   9  22       66.61       38.27     25.75 o 
   6   9  22      140.56      164.21     28.51 o 
  -5  10  22      113.83      126.10     30.22 o 
  -4  10  22      311.58      307.62     32.76 o 
  -3  10  22      343.74      393.21     33.49 o 
  -2  10  22       10.70       16.39     24.67 o 
  -1  10  22      135.91      159.63     32.33 o 
   0  10  22       88.51       70.22     34.51 o 
   1  10  22      140.41      149.29     31.21 o 
   2  10  22       15.26       57.09     27.98 o 
   3  10  22      392.24      436.14     42.72 o 
   4  10  22      352.29      297.90     39.20 o 
   5  10  22      119.99      124.05     27.96 o 
  -5  11  22       19.75        8.94     27.69 o 
  -4  11  22      556.19      493.56     36.52 o 
  -3  11  22      164.43      233.60     31.50 o 
  -2  11  22      249.47      275.26     35.60 o 
  -1  11  22       56.02       31.90     28.87 o 
   0  11  22      720.65      670.28     43.30 o 
   1  11  22       59.77       41.44     34.46 o 
   2  11  22      280.99      310.80     44.19 o 
   3  11  22      178.58      118.49     50.96 o 
   4  11  22      499.91      514.62     43.37 o 
   5  11  22       14.32        0.54     40.70 o 
  -4  12  22       38.32       29.35     28.40 o 
  -3  12  22       31.14       43.73     33.13 o 
  -2  12  22       43.18       34.75     31.08 o 
  -1  12  22       76.96       60.41     31.49 o 
   0  12  22      434.78      447.65     38.61 o 
   1  12  22       60.14        2.49     34.10 o 
   2  12  22       40.73       13.38     33.29 o 
   3  12  22       37.93       17.72     39.21 o 
   4  12  22       49.52      165.21     96.87 o 
  -3  13  22      166.33      226.90     49.84 o 
  -2  13  22       52.66       42.91     32.08 o 
  -1  13  22      136.82      123.46     34.66 o 
   0  13  22     1043.99     1081.61     56.18 o 
   1  13  22      137.71      106.71     32.78 o 
   2  13  22       31.30      142.92     66.05 o 
   3  13  22      172.51      350.61     75.98 o 
  -2  14  22       28.20       39.35     33.99 o 
  -1  14  22       70.94       95.07     35.44 o 
   0  14  22      423.86      468.73     43.15 o 
   1  14  22       55.97       39.19     31.59 o 
   2  14  22       17.73        0.10     39.27 o 
   1   0  23      137.83      126.91     17.18 o 
   2   0  23       23.01       46.83     17.20 o 
   3   0  23      108.63      116.13     19.34 o 
   4   0  23      262.87      251.87     21.32 o 
   5   0  23       29.23      116.32     21.16 o 
   6   0  23      220.05      226.72     24.39 o 
   7   0  23      230.56      188.73     23.58 o 
  -7   1  23       57.81       46.15     21.26 o 
  -6   1  23      144.28      174.90     24.32 o 
  -5   1  23     1493.62     1551.82     39.77 o 
  -4   1  23      203.08      178.35     20.56 o 
  -3   1  23      786.98      736.82     29.09 o 
  -2   1  23       78.74       58.47     18.93 o 
  -1   1  23      482.67      449.76     21.98 o 
   0   1  23        3.49        7.71     15.27 o 
   1   1  23      430.96      387.95     19.18 o 
   2   1  23       84.50       45.98     16.97 o 
   3   1  23      692.71      667.05     30.18 o 
   4   1  23      221.17      201.41     20.75 o 
   5   1  23     1549.57     1527.08     39.86 o 
   6   1  23      126.60      124.26     22.03 o 
   7   1  23       43.86       46.29     20.87 o 
  -7   2  23       32.47       40.60     23.63 o 
  -6   2  23      262.50      285.01     28.02 o 
  -5   2  23       94.26      159.89     22.21 o 
  -4   2  23       44.58       62.43     19.54 o 
  -3   2  23       50.81       84.97     19.48 o 
  -2   2  23      505.37      492.07     27.87 o 
  -1   2  23      442.39      403.29     24.69 o 
   0   2  23      237.42      254.11     20.34 o 
   1   2  23      444.18      413.88     19.96 o 
   2   2  23      505.18      491.03     25.16 o 
   3   2  23       61.95       99.04     20.93 o 
   4   2  23       38.87       51.23     18.54 o 
   5   2  23       84.20      160.01     23.41 o 
   6   2  23      245.29      282.67     24.81 o 
   7   2  23       33.05       25.74     21.53 o 
  -7   3  23      153.78      150.71     28.85 o 
  -6   3  23      268.49      240.10     28.60 o 
  -5   3  23      907.41      853.76     37.58 o 
  -4   3  23      110.43      144.80     23.30 o 
  -3   3  23     1478.81     1323.71     40.93 o 
  -2   3  23      263.60      282.12     31.32 o 
  -1   3  23      972.68      908.10     38.14 o 
   0   3  23        3.74       46.58     16.62 o 
   1   3  23      978.57      896.28     29.50 o 
   2   3  23      285.80      316.33     25.73 o 
   3   3  23     1295.76     1184.13     51.90 o 
   4   3  23      120.26       95.68     19.90 o 
   5   3  23      966.45      974.92     35.88 o 
   6   3  23      241.55      242.48     25.00 o 
   7   3  23      138.71      177.84     24.89 o 
  -7   4  23      379.07      346.86     36.35 o 
  -6   4  23       77.42      111.91     29.76 o 
  -5   4  23      194.19      235.36     28.95 o 
  -4   4  23      403.47      343.76     30.10 o 
  -3   4  23       93.73      136.12     25.75 o 
  -2   4  23     1650.85     1716.57     54.68 o 
  -1   4  23      231.61      317.00     28.01 o 
   0   4  23     1480.59     1455.26     39.92 o 
   1   4  23      226.49      292.11     21.03 o 
   2   4  23     1668.79     1833.26     43.98 o 
   3   4  23      100.85      142.31     23.85 o 
   4   4  23      428.88      395.79     26.45 o 
   5   4  23      190.14      257.10     26.21 o 
   6   4  23       63.47       81.19     23.69 o 
   7   4  23      392.30      398.40     31.22 o 
  -7   5  23      203.10      210.07     46.40 o 
  -6   5  23      396.46      356.71     34.57 o 
  -5   5  23      554.87      554.17     35.33 o 
  -4   5  23       88.22      106.68     25.88 o 
  -3   5  23      572.04      549.77     34.44 o 
  -2   5  23       53.30      210.65     25.27 o 
  -1   5  23     1448.21     1339.27     47.01 o 
   0   5  23      143.39       98.72     23.74 o 
   1   5  23     1537.18     1451.80     35.70 o 
   2   5  23       55.34      164.88     22.45 o 
   3   5  23      516.44      484.85     40.80 o 
   4   5  23       89.74       77.65     21.11 o 
   5   5  23      587.70      586.64     40.27 o 
   6   5  23      376.92      323.72     28.45 o 
   7   5  23      173.23      193.05     71.56 o 
  -6   6  23       52.08       39.45     28.69 o 
  -5   6  23      193.40      174.00     29.34 o 
  -4   6  23      567.95      538.28     55.55 o 
  -3   6  23       69.75       96.96     23.61 o 
  -2   6  23      724.37      702.89     34.19 o 
  -1   6  23      156.44      239.53     28.85 o 
   0   6  23      144.61      110.43     23.85 o 
   1   6  23      138.87      214.66     22.37 o 
   2   6  23      736.09      775.25     36.22 o 
   3   6  23       85.74      111.05     23.88 o 
   4   6  23      611.25      553.44     29.38 o 
   5   6  23      198.87      207.72     29.70 o 
   6   6  23       49.26       48.67     26.61 o 
  -6   7  23      358.24      344.32     43.39 o 
  -5   7  23      740.98      754.07     49.06 o 
  -4   7  23       76.56      141.51     26.29 o 
  -3   7  23     1270.97     1233.58     48.07 o 
  -2   7  23      649.99      642.94     37.04 o 
  -1   7  23      345.52      361.06     34.51 o 
   0   7  23      467.10      479.83     45.87 o 
   1   7  23      311.70      336.53     33.75 o 
   2   7  23      640.89      676.80     39.77 o 
   3   7  23     1287.42     1185.13     46.87 o 
   4   7  23       90.95      118.64     33.58 o 
   5   7  23      726.23      747.66     36.59 o 
   6   7  23      355.38      360.29     33.89 o 
  -6   8  23      104.28       81.33     30.71 o 
  -5   8  23      102.28      135.06     27.22 o 
  -4   8  23      541.39      571.58     35.72 o 
  -3   8  23      592.73      683.32     37.97 o 
  -2   8  23      350.33      307.94     36.44 o 
  -1   8  23       45.72      100.44     29.14 o 
   0   8  23      609.04      622.69     49.60 o 
   1   8  23       34.69       66.21     26.83 o 
   2   8  23      361.94      296.84     32.00 o 
   3   8  23      585.44      754.68     74.30 o 
   4   8  23      551.20      567.07     38.01 o 
   5   8  23       98.87      117.57     25.38 o 
   6   8  23      133.96      102.13     25.31 o 
  -5   9  23      708.66      732.68     38.00 o 
  -4   9  23      219.27      175.91     30.22 o 
  -3   9  23      868.69      810.65     41.98 o 
  -2   9  23      304.37      313.62     37.57 o 
  -1   9  23      926.37      960.50     47.49 o 
   0   9  23      289.45      258.40     40.34 o 
   1   9  23      809.48      808.88     82.07 o 
   2   9  23      283.43      315.48     33.70 o 
   3   9  23      941.07      939.20     56.48 o 
   4   9  23      233.17      233.59     38.77 o 
   5   9  23      688.60      576.35     46.16 o 
  -5  10  23      155.41      186.76     32.05 o 
  -4  10  23      249.58      252.87     32.37 o 
  -3  10  23      293.79      275.36     32.79 o 
  -2  10  23      222.82      218.41     48.81 o 
  -1  10  23      313.57      389.16     38.10 o 
   0  10  23      174.98      158.20     38.49 o 
   1  10  23      296.13      377.13     44.39 o 
   2  10  23      234.03      171.69     36.69 o 
   3  10  23      315.99      400.18     53.38 o 
   4  10  23      232.95      191.90     50.44 o 
   5  10  23      140.35      124.60     57.24 o 
  -4  11  23        5.14       14.48     28.16 o 
  -3  11  23      196.63      157.22     35.70 o 
  -2  11  23      331.48      248.54     38.42 o 
  -1  11  23      409.80      362.92     38.29 o 
   0  11  23       40.73       25.54     29.01 o 
   1  11  23      334.11      318.29     43.26 o 
   2  11  23      307.58      274.42     54.43 o 
   3  11  23      217.61      170.89     45.99 o 
   4  11  23        9.88       10.84     31.33 o 
  -3  12  23      135.63      167.52     36.30 o 
  -2  12  23      235.00      263.64     37.09 o 
  -1  12  23      727.56      722.02     46.82 o 
   0  12  23      300.95      256.66     38.23 o 
   1  12  23      700.17      659.68     56.96 o 
   2  12  23      256.18      240.92     70.28 o 
   3  12  23      152.17      141.35     67.72 o 
  -2  13  23      285.53      256.79     40.18 o 
  -1  13  23       48.39       94.44     33.46 o 
   0  13  23       21.89       25.27     31.21 o 
   1  13  23       56.20      119.64     33.05 o 
   2  13  23      283.98      259.99     78.54 o 
   0  14  23       77.07       55.46     34.10 o 
   0   0  24     2319.45     2114.39     81.51 o 
   1   0  24       24.00        2.57     18.94 o 
   2   0  24     1768.33     1824.76     55.26 o 
   3   0  24        3.00       13.86     20.23 o 
   4   0  24       92.93      220.02     22.49 o 
   5   0  24        4.28       30.49     19.72 o 
   6   0  24      123.99      188.25     28.32 o 
   7   0  24       27.95        7.31     24.38 o 
  -7   1  24      121.90      156.61     44.68 o 
  -6   1  24      602.85      568.29     34.62 o 
  -5   1  24       28.97       59.16     22.77 o 
  -4   1  24     1134.08     1153.38     40.10 o 
  -3   1  24       20.09       68.57     21.28 o 
  -2   1  24     1947.90     1973.55     53.28 o 
  -1   1  24      127.64      105.16     22.70 o 
   0   1  24       36.88      101.66     19.45 o 
   1   1  24      128.48       99.23     25.46 o 
   2   1  24     1984.53     2114.15     62.15 o 
   3   1  24       14.49       41.31     19.93 o 
   4   1  24     1119.06     1113.23     35.27 o 
   5   1  24       28.45       26.60     20.79 o 
   6   1  24      601.85      554.63     31.61 o 
   7   1  24      119.95      252.85     47.90 o 
  -6   2  24       93.90       90.37     26.01 o 
  -5   2  24      126.58      135.46     24.63 o 
  -4   2  24      245.64      246.77     35.31 o 
  -3   2  24      123.48      155.95     23.67 o 
  -2   2  24      885.64      927.42     37.97 o 
  -1   2  24      181.27      128.35     24.62 o 
   0   2  24      994.35      984.90     37.87 o 
   1   2  24      178.49      141.19     23.33 o 
   2   2  24      944.08      968.03     43.36 o 
   3   2  24      126.57      154.83     24.72 o 
   4   2  24      213.87      214.26     22.90 o 
   5   2  24      134.91      124.34     22.73 o 
   6   2  24      132.12      165.35     26.68 o 
  -6   3  24      192.71      207.83     29.00 o 
  -5   3  24      189.95      228.19     25.16 o 
  -4   3  24       83.57       84.71     23.49 o 
  -3   3  24      175.72      186.89     24.03 o 
  -2   3  24     1548.21     1565.70     55.90 o 
  -1   3  24      144.82      186.49     26.57 o 
   0   3  24        1.08       37.24     21.32 o 
   1   3  24      136.77      123.75     24.05 o 
   2   3  24     1575.24     1596.83     64.83 o 
   3   3  24      152.42      188.65     25.56 o 
   4   3  24       85.04       87.63     22.79 o 
   5   3  24      194.30      240.95     26.97 o 
   6   3  24      182.81      186.60     27.61 o 
  -6   4  24      157.59       80.72     32.45 o 
  -5   4  24       56.07       61.17     26.21 o 
  -4   4  24      158.39      126.37     27.24 o 
  -3   4  24       71.34       46.71     25.43 o 
  -2   4  24     1318.93     1362.20     56.72 o 
  -1   4  24      737.83      734.81     46.44 o 
   0   4  24      959.03     1072.73     46.23 o 
   1   4  24      757.53      779.47     33.58 o 
   2   4  24     1361.66     1446.76    106.55 o 
   3   4  24       66.97       87.04     27.05 o 
   4   4  24      115.67       94.08     24.49 o 
   5   4  24       57.48       53.05     25.90 o 
   6   4  24      191.67      201.88     29.94 o 
  -6   5  24        9.48        9.38     27.17 o 
  -5   5  24      369.65      364.42     33.87 o 
  -4   5  24       31.82       48.43     26.38 o 
  -3   5  24       16.36        8.08     23.30 o 
  -2   5  24      145.32      263.74     30.55 o 
  -1   5  24       54.92      101.57     34.49 o 
   0   5  24     1073.09      976.25     40.42 o 
   1   5  24       58.23       86.66     25.58 o 
   2   5  24      126.01      211.71     39.43 o 
   3   5  24       14.02       52.01     32.27 o 
   4   5  24       40.66       53.86     23.60 o 
   5   5  24      377.73      386.55     47.67 o 
   6   5  24       11.93        2.55     25.05 o 
  -6   6  24      156.75      136.25     35.37 o 
  -5   6  24      137.22      122.66     28.82 o 
  -4   6  24       63.39       50.10     26.48 o 
  -3   6  24      393.53      374.92     30.34 o 
  -2   6  24     1374.28     1260.26     47.43 o 
  -1   6  24      896.21      755.13     44.62 o 
   0   6  24      360.03      473.11     38.55 o 
   1   6  24      907.63      762.43     37.52 o 
   2   6  24     1431.56     1323.77     71.77 o 
   3   6  24      379.11      428.62     37.91 o 
   4   6  24       77.88       59.26     32.17 o 
   5   6  24      144.23      144.70     31.10 o 
   6   6  24      162.45      154.70     32.02 o 
  -5   7  24       22.95       34.84     27.65 o 
  -4   7  24      102.17      127.41     30.22 o 
  -3   7  24       99.68      134.45     26.53 o 
  -2   7  24       58.24       54.12     23.80 o 
  -1   7  24       53.34      100.93     34.89 o 
   0   7  24     1354.09     1384.69     61.98 o 
   1   7  24       60.62       64.15     28.27 o 
   2   7  24       42.80      122.23     34.56 o 
   3   7  24      107.42      122.36     30.99 o 
   4   7  24      117.53       97.43     30.67 o 
   5   7  24       17.00        1.93     32.02 o 
  -5   8  24       72.00       35.77     26.55 o 
  -4   8  24        9.28       15.44     24.95 o 
  -3   8  24      200.41      203.32     29.11 o 
  -2   8  24      135.03      112.63     32.67 o 
  -1   8  24      411.90      410.54     38.24 o 
   0   8  24     3288.83     3101.90    106.26 o 
   1   8  24      437.46      482.50     37.22 o 
   2   8  24      148.34      131.87     36.26 o 
   3   8  24      191.04      256.29     40.09 o 
   4   8  24       25.17       11.20     31.22 o 
   5   8  24       78.01       42.64     29.57 o 
  -5   9  24      229.84      212.78     31.27 o 
  -4   9  24       37.47       31.44     25.85 o 
  -3   9  24      286.04      287.84     33.23 o 
  -2   9  24       38.23       34.24     30.55 o 
  -1   9  24       93.18       86.92     30.51 o 
   0   9  24      308.59      432.02     47.36 o 
   1   9  24       87.85      107.51     35.97 o 
   2   9  24       45.03      101.94     36.08 o 
   3   9  24      326.29      384.53     53.52 o 
   4   9  24       29.98       17.08     31.75 o 
   5   9  24      186.25      130.36     37.29 o 
  -4  10  24       65.01       63.27     29.53 o 
  -3  10  24      132.25      125.69     34.49 o 
  -2  10  24      326.43      339.27     38.50 o 
  -1  10  24        9.38       21.44     29.75 o 
   0  10  24      719.33      734.13     53.88 o 
   1  10  24        6.82       10.51     30.93 o 
   2  10  24      279.55      276.14     51.79 o 
   3  10  24      143.50       96.35     44.03 o 
   4  10  24       79.07       64.29     34.80 o 
  -3  11  24       18.50       37.03     33.81 o 
  -2  11  24       77.95       76.26     38.50 o 
  -1  11  24       48.75       14.64     31.34 o 
   0  11  24        1.19        0.64     28.12 o 
   1  11  24       39.52       30.08     36.54 o 
   2  11  24       89.18      109.53     49.08 o 
   3  11  24       30.13       28.50     60.65 o 
  -2  12  24      276.33      320.64     40.46 o 
  -1  12  24      137.62      142.35     35.59 o 
   0  12  24       88.35       53.73     33.11 o 
   1  12  24      123.81      119.75     32.88 o 
   2  12  24      267.02      366.83     84.34 o 
  -1  13  24       47.00        9.93     32.88 o 
   0  13  24        0.09        0.88     32.35 o 
   1  13  24       35.64       14.83     37.39 o 
   1   0  25       46.76       85.13     26.43 o 
   2   0  25      178.36      241.17     37.89 o 
   3   0  25     1572.57     1659.03     52.79 o 
   4   0  25      319.67      301.95     30.79 o 
   5   0  25      291.60      299.79     28.94 o 
   6   0  25       20.36        5.59     23.67 o 
  -6   1  25       47.06       31.28     25.39 o 
  -5   1  25      118.88      141.87     37.51 o 
  -4   1  25       16.24       21.64     21.73 o 
  -3   1  25      628.18      754.68     39.65 o 
  -2   1  25       64.18      128.23     35.57 o 
  -1   1  25      446.38      427.16     40.45 o 
   0   1  25       56.16       47.62     21.58 o 
   1   1  25      489.52      545.31     36.26 o 
   2   1  25       56.51       98.44     35.71 o 
   3   1  25      595.62      661.59     41.95 o 
   4   1  25       10.26        3.46     24.94 o 
   5   1  25      114.04      148.23     31.99 o 
   6   1  25       37.58       51.08     30.43 o 
  -6   2  25      271.96      256.63     31.16 o 
  -5   2  25      191.59      151.64     28.32 o 
  -4   2  25      430.34      382.93     30.47 o 
  -3   2  25     1273.52     1187.53     59.23 o 
  -2   2  25      431.60      584.65     48.17 o 
  -1   2  25      479.20      485.69     44.67 o 
   0   2  25       28.77       30.47     25.46 o 
   1   2  25      421.32      385.36     33.96 o 
   2   2  25      428.60      434.70     43.33 o 
   3   2  25     1263.46     1132.77     57.41 o 
   4   2  25      472.74      387.96     37.65 o 
   5   2  25      198.27      149.92     33.43 o 
   6   2  25      243.08      194.38     43.34 o 
  -6   3  25       98.81       61.18     26.66 o 
  -5   3  25      312.73      296.49     28.88 o 
  -4   3  25      183.10      191.05     25.85 o 
  -3   3  25      907.55      926.17     50.43 o 
  -2   3  25      532.79      584.31     48.93 o 
  -1   3  25      670.86      735.69     48.68 o 
   0   3  25      458.26      399.11     34.41 o 
   1   3  25      743.08      727.48     45.67 o 
   2   3  25      513.84      558.04     44.28 o 
   3   3  25      887.81      986.92     54.80 o 
   4   3  25      199.67      221.01     33.45 o 
   5   3  25      303.05      318.17     51.90 o 
   6   3  25       78.96       54.83     35.22 o 
  -6   4  25       65.75       93.30     31.59 o 
  -5   4  25      568.85      560.45     37.30 o 
  -4   4  25      168.53      193.08     29.94 o 
  -3   4  25      463.86      440.32     34.92 o 
  -2   4  25     1207.93     1048.44     56.23 o 
  -1   4  25      938.03     1018.40     88.27 o 
   0   4  25      325.49      344.99     35.47 o 
   1   4  25      888.42      930.38     49.03 o 
   2   4  25     1182.80     1160.17     59.25 o 
   3   4  25      522.98      522.13     55.26 o 
   4   4  25      194.23      137.04     31.18 o 
   5   4  25      583.43      546.49     46.48 o 
   6   4  25       58.24       49.08     35.03 o 
  -5   5  25      135.25      185.09     31.17 o 
  -4   5  25      566.94      636.16     39.57 o 
  -3   5  25      268.28      311.19     32.61 o 
  -2   5  25      445.12      483.20     43.24 o 
  -1   5  25       80.24      139.29     40.22 o 
   0   5  25      706.59      841.68     51.31 o 
   1   5  25       58.11      130.28     29.66 o 
   2   5  25      429.14      479.92     45.64 o 
   3   5  25      242.54      280.76     46.00 o 
   4   5  25      572.73      535.82     46.49 o 
   5   5  25      149.58      140.98     37.46 o 
  -5   6  25      665.84      618.23     40.05 o 
  -4   6  25      101.39      122.69     30.31 o 
  -3   6  25      619.09      593.62     37.77 o 
  -2   6  25      306.45      326.13     33.27 o 
  -1   6  25      864.58      877.08     47.39 o 
   0   6  25       71.94       97.92     31.78 o 
   1   6  25      753.90      739.20     38.73 o 
   2   6  25      305.16      312.03     37.15 o 
   3   6  25      703.36      698.63     51.28 o 
   4   6  25       98.04       89.47     41.50 o 
   5   6  25      627.58      614.30     66.02 o 
  -5   7  25       85.83      154.87     31.41 o 
  -4   7  25      612.50      595.19     47.45 o 
  -3   7  25      237.89      189.17     28.41 o 
  -2   7  25      155.36      144.92     30.68 o 
  -1   7  25      163.54      187.49     34.32 o 
   0   7  25        2.17       44.37     31.27 o 
   1   7  25      127.25      190.74     33.62 o 
   2   7  25      163.58      134.32     32.05 o 
   3   7  25      253.04      331.23     36.41 o 
   4   7  25      622.05      595.37     41.08 o 
   5   7  25       68.87      116.70     37.49 o 
  -4   8  25      263.63      295.09     33.34 o 
  -3   8  25      908.93      892.00     61.47 o 
  -2   8  25      112.14      124.08     29.17 o 
  -1   8  25      431.72      486.55     40.21 o 
   0   8  25      391.77      341.14     56.63 o 
   1   8  25      353.46      392.79     46.62 o 
   2   8  25      130.75      142.97     36.10 o 
   3   8  25     1003.75      989.19     55.26 o 
   4   8  25      280.88      248.11     35.07 o 
  -4   9  25      125.63      131.67     29.28 o 
  -3   9  25      534.24      549.82     44.40 o 
  -2   9  25      326.08      293.27     38.53 o 
  -1   9  25      530.55      503.37     42.31 o 
   0   9  25      288.54      370.88     46.29 o 
   1   9  25      468.14      547.92     66.89 o 
   2   9  25      314.73      387.05     58.16 o 
   3   9  25      595.41      577.19     60.28 o 
   4   9  25      131.85      157.85     58.20 o 
  -3  10  25      177.80      127.46     36.37 o 
  -2  10  25       29.41       55.85     34.30 o 
  -1  10  25       84.18       65.60     33.00 o 
   0  10  25      735.93      727.07     90.86 o 
   1  10  25       51.88        2.56     34.28 o 
   2  10  25       35.82       97.86     50.51 o 
   3  10  25      199.95      151.08     68.90 o 
  -2  11  25      610.29      600.17     59.73 o 
  -1  11  25       62.11       70.01     32.96 o 
   0  11  25       75.54      102.04     33.67 o 
   1  11  25       43.83       95.75     52.22 o 
   2  11  25      597.10      535.01     90.43 o 
  -1  12  25      159.75      113.34     36.44 o 
   0  12  25       45.32       50.59     34.77 o 
   1  12  25      125.56       98.39     45.89 o 
   0   0  26        1.23       71.60     41.81 o 
   1   0  26     1405.46     1224.22     74.07 o 
   2   0  26      165.02      343.39     41.07 o 
   3   0  26     2803.23     2866.29     74.51 o 
   4   0  26       17.00       50.46     30.87 o 
   5   0  26      631.27      592.28     42.85 o 
  -5   1  26       17.15       41.89     30.67 o 
  -4   1  26      315.92      285.20     32.41 o 
  -3   1  26      325.49      504.80     40.98 o 
  -2   1  26     1421.95     1360.61     69.49 o 
  -1   1  26       48.51       86.47     35.46 o 
   0   1  26     1440.47     1322.51     51.27 o 
   1   1  26       48.49       16.35     31.53 o 
   2   1  26     1415.77     1334.89     85.47 o 
   3   1  26      323.17      493.99     48.11 o 
   4   1  26      326.42      328.94     37.70 o 
   5   1  26       15.81       31.41     35.19 o 
  -5   2  26      496.34      640.98     44.46 o 
  -4   2  26      186.29      263.21     32.94 o 
  -3   2  26     1040.49     1002.68     50.64 o 
  -2   2  26      164.36      166.65     39.00 o 
  -1   2  26      420.07      369.47     43.39 o 
   0   2  26      191.75      429.21     44.31 o 
   1   2  26      431.10      476.30     46.52 o 
   2   2  26      175.09      205.97     40.77 o 
   3   2  26     1006.90     1020.43     59.31 o 
   4   2  26      207.12      311.68     39.84 o 
   5   2  26      486.26      517.71     48.02 o 
  -5   3  26       74.12       66.69     32.29 o 
  -4   3  26      660.14      582.59     38.02 o 
  -3   3  26      366.88      439.88     39.07 o 
  -2   3  26      486.76      481.38     72.87 o 
  -1   3  26       47.22       68.10     34.17 o 
   0   3  26     2245.00     2253.51     76.38 o 
   1   3  26       50.34       50.31     32.76 o 
   2   3  26      434.92      417.51     48.18 o 
   3   3  26      360.27      475.02     46.50 o 
   4   3  26      713.55      631.09     42.34 o 
   5   3  26       74.86      116.81     45.46 o 
  -5   4  26      240.55      272.16     36.22 o 
  -4   4  26      224.55      357.01     33.76 o 
  -3   4  26       56.58       63.78     31.66 o 
  -2   4  26      175.61      204.98     38.42 o 
  -1   4  26      123.26      118.50     35.69 o 
   0   4  26      297.28      347.59     44.51 o 
   1   4  26      112.21       95.08     35.75 o 
   2   4  26      169.97      204.98     38.18 o 
   3   4  26       48.43       69.11     40.55 o 
   4   4  26      251.89      361.94     42.65 o 
   5   4  26      246.96      178.22     38.83 o 
  -5   5  26        3.67       51.15     32.18 o 
  -4   5  26     1338.05     1232.88     70.60 o 
  -3   5  26      247.76      207.60     36.35 o 
  -2   5  26       34.47       27.00     30.09 o 
  -1   5  26      111.05       92.38     39.15 o 
   0   5  26     3535.32     3486.93     98.65 o 
   1   5  26      119.90       55.37     34.16 o 
   2   5  26       68.28       58.20     33.63 o 
   3   5  26      231.68      223.01     41.96 o 
   4   5  26     1371.58     1232.40     63.22 o 
   5   5  26        4.16       29.23     34.59 o 
  -5   6  26       19.35       33.77     44.68 o 
  -4   6  26       21.71       65.95     29.77 o 
  -3   6  26      292.88      262.96     37.23 o 
  -2   6  26       12.07       17.27     29.26 o 
  -1   6  26      109.44       88.86     36.46 o 
   0   6  26        7.56      182.49     41.82 o 
   1   6  26      105.67       65.67     47.08 o 
   2   6  26       12.14       27.13     33.39 o 
   3   6  26      294.37      387.45     45.45 o 
   4   6  26       27.13       68.05     36.37 o 
   5   6  26       25.25        0.39     54.65 o 
  -4   7  26      422.03      519.21     43.91 o 
  -3   7  26      232.97      210.10     38.56 o 
  -2   7  26      113.98       86.67     30.20 o 
  -1   7  26      236.88      247.30     36.80 o 
   0   7  26     2287.81     2395.27     70.23 o 
   1   7  26      232.72      218.69     41.13 o 
   2   7  26      156.02      125.86     33.88 o 
   3   7  26      215.86      191.11     34.97 o 
   4   7  26      466.90      520.60     47.38 o 
  -4   8  26       19.60       59.70     31.48 o 
  -3   8  26      181.83      182.87     34.19 o 
  -2   8  26      105.43       90.53     37.08 o 
  -1   8  26      207.20      227.33     32.80 o 
   0   8  26       12.41      121.29     36.04 o 
   1   8  26      182.62      189.22     42.94 o 
   2   8  26      102.44       91.36     38.43 o 
   3   8  26      188.22      195.38     39.71 o 
   4   8  26       17.26       22.32     29.25 o 
  -3   9  26       21.73       48.21     30.04 o 
  -2   9  26      416.06      409.30     38.07 o 
  -1   9  26      237.39      151.71     38.33 o 
   0   9  26      303.17      320.06     47.06 o 
   1   9  26      218.44      300.76     56.26 o 
   2   9  26      368.13      405.65     65.56 o 
   3   9  26       16.16       30.18     63.50 o 
  -2  10  26        6.06       65.02     34.30 o 
  -1  10  26       73.07       47.38     33.36 o 
   0  10  26       13.49       23.25     31.26 o 
   1  10  26       88.09       65.09     70.48 o 
   2  10  26        5.76        0.69     64.68 o 
  -1  11  26        0.62        0.59     57.60 o 
   0  11  26        1.83        9.00     31.53 o 
   1   0  27       79.46       78.15     35.91 o 
   2   0  27       10.97       30.01     34.16 o 
   3   0  27      931.09      986.31     87.22 o 
   4   0  27        0.47        0.84     29.11 o 
   5   0  27      100.32       89.08     38.01 o 
  -5   1  27      249.27      290.90     44.94 o 
  -4   1  27        4.85       35.70     31.53 o 
  -3   1  27      627.76      723.35     53.39 o 
  -2   1  27      216.70      158.44     38.42 o 
  -1   1  27      547.11      555.32     52.09 o 
   0   1  27      136.04      202.08     37.86 o 
   1   1  27      501.15      503.53     54.62 o 
   2   1  27      227.63      300.95     44.65 o 
   3   1  27      709.07      815.07     61.00 o 
   4   1  27       10.83        5.17     29.41 o 
   5   1  27      197.74      127.17     39.81 o 
  -5   2  27      274.55      322.48     46.82 o 
  -4   2  27       65.84       36.88     31.69 o 
  -3   2  27     1371.18     1320.54     58.28 o 
  -2   2  27      141.71       78.97     36.49 o 
  -1   2  27       62.85       96.93     37.29 o 
   0   2  27      552.94      555.82     47.87 o 
   1   2  27       82.25      130.99     39.30 o 
   2   2  27      148.34       83.81     36.97 o 
   3   2  27     1385.80     1473.80     79.28 o 
   4   2  27       54.63      148.72     34.44 o 
   5   2  27      246.55      276.66     45.09 o 
  -5   3  27      227.45      363.78     90.04 o 
  -4   3  27       67.67      121.93     34.35 o 
  -3   3  27      932.84     1109.80     52.59 o 
  -2   3  27       84.10      120.58     37.35 o 
  -1   3  27     1064.80      884.28     54.43 o 
   0   3  27      492.48      423.55     60.65 o 
   1   3  27      989.73      895.41     54.43 o 
   2   3  27       93.41       53.96     35.97 o 
   3   3  27     1050.34     1174.08     84.07 o 
   4   3  27       57.01       10.51     35.34 o 
   5   3  27      188.34      146.55     72.54 o 
  -4   4  27      189.17      186.30     36.64 o 
  -3   4  27      600.44      605.34     45.50 o 
  -2   4  27      244.71      174.46     40.09 o 
  -1   4  27      269.17      386.04     72.11 o 
   0   4  27       39.92       57.94     34.67 o 
   1   4  27      325.81      388.64     92.89 o 
   2   4  27      249.96      219.57     40.05 o 
   3   4  27      563.21      487.67     47.49 o 
   4   4  27      174.01      177.35     40.74 o 
  -4   5  27      457.30      478.15     45.19 o 
  -3   5  27      506.79      512.19     43.81 o 
  -2   5  27        5.47        0.20     29.66 o 
  -1   5  27      486.03      458.78     47.25 o 
   0   5  27      136.42       97.46     39.39 o 
   1   5  27      460.78      405.69     59.34 o 
   2   5  27        4.82       17.81     34.32 o 
   3   5  27      571.93      632.51     79.32 o 
   4   5  27      450.59      420.81     47.89 o 
  -4   6  27      119.91      178.16     37.94 o 
  -3   6  27      191.18      230.00     39.07 o 
  -2   6  27       36.30       24.10     30.53 o 
  -1   6  27       74.49      162.23     40.87 o 
   0   6  27      413.66      326.87     43.22 o 
   1   6  27       98.99       83.00     49.56 o 
   2   6  27       34.46        1.92     42.56 o 
   3   6  27      152.00      156.02     41.19 o 
   4   6  27      124.49      135.40     39.89 o 
  -3   7  27      258.72      233.84     52.32 o 
  -2   7  27      289.55      272.40     38.73 o 
  -1   7  27      419.62      449.84     41.72 o 
   0   7  27      293.72      415.56     41.66 o 
   1   7  27      369.96      404.51     94.25 o 
   2   7  27      317.89      341.96     58.48 o 
   3   7  27      257.96      275.79     53.47 o 
  -3   8  27       89.68      124.51     33.14 o 
  -2   8  27      358.52      363.93     37.38 o 
  -1   8  27       56.31      124.50     31.25 o 
   0   8  27      581.35      552.06     45.51 o 
   1   8  27       89.27      140.40     42.68 o 
   2   8  27      355.01      385.36     49.14 o 
   3   8  27       60.29       82.67     45.87 o 
  -2   9  27      188.95      202.76     35.08 o 
  -1   9  27      316.11      309.92     37.23 o 
   0   9  27      412.00      352.60     41.96 o 
   1   9  27      376.26      372.84     50.24 o 
   2   9  27      217.37      203.49     45.70 o 
   0   0  28      396.23      336.85     83.65 o 
   1   0  28        6.52       20.28     33.27 o 
   2   0  28      218.89      226.14     40.43 o 
   3   0  28      283.15      234.17     35.70 o 
   4   0  28     1067.36     1049.71     54.03 o 
  -4   1  28      317.60      469.00     43.83 o 
  -3   1  28      143.45      184.65     36.07 o 
  -2   1  28      747.20      662.49     56.48 o 
  -1   1  28       52.20       88.57     37.57 o 
   0   1  28      394.41      541.42    122.72 o 
   1   1  28       53.96       64.93     36.14 o 
   2   1  28      741.73      622.92     51.26 o 
   3   1  28      126.48      194.28     35.65 o 
   4   1  28      319.86      456.63     48.53 o 
  -4   2  28      981.33      992.25     60.48 o 
  -3   2  28       64.47       68.80     34.55 o 
  -2   2  28      307.94      322.39     44.48 o 
  -1   2  28       80.10       78.35     37.37 o 
   0   2  28      521.69      484.96     62.75 o 
   1   2  28       75.29      116.41     48.01 o 
   2   2  28      260.38      391.70     46.87 o 
   3   2  28       61.82       90.21     40.62 o 
   4   2  28     1034.14     1019.44     61.79 o 
  -4   3  28      216.43      293.02     40.58 o 
  -3   3  28       65.40       95.48     34.67 o 
  -2   3  28      348.37      321.27     44.67 o 
  -1   3  28      347.14      372.25     48.22 o 
   0   3  28       83.54       85.28     48.23 o 
   1   3  28      351.32      383.69    119.03 o 
   2   3  28      337.64      324.93     51.33 o 
   3   3  28       51.07       87.27     44.25 o 
   4   3  28      220.74      306.05     59.18 o 
  -3   4  28       95.68      103.10     35.76 o 
  -2   4  28      393.23      393.20     41.26 o 
  -1   4  28      399.47      357.72     46.43 o 
   0   4  28      494.74      441.53     60.77 o 
   1   4  28      382.40      360.33     68.66 o 
   2   4  28      350.24      338.84     45.24 o 
   3   4  28       92.48      126.95     41.10 o 
  -3   5  28       45.96       39.21     33.20 o 
  -2   5  28       22.45       23.78     30.89 o 
  -1   5  28      130.41      129.17     40.09 o 
   0   5  28      390.02      347.02     58.13 o 
   1   5  28      135.41      210.64     56.15 o 
   2   5  28       22.29       32.56     48.15 o 
   3   5  28       43.82       82.82     38.96 o 
  -3   6  28      358.04      376.43     48.04 o 
  -2   6  28      249.13      257.25     38.64 o 
  -1   6  28      323.46      301.71     45.98 o 
   0   6  28      196.78       89.46     51.74 o 
   1   6  28      302.68      273.09     56.60 o 
   2   6  28      296.13      220.74     57.16 o 
   3   6  28      357.83      284.98     53.34 o 
  -2   7  28      111.51      132.70     40.72 o 
  -1   7  28       67.03       92.28     39.97 o 
   0   7  28      322.14      256.03     56.94 o 
   1   7  28       71.56       66.63     50.60 o 
   2   7  28      112.29       96.35     84.63 o 
  -1   8  28      771.06      727.31     44.52 o 
   0   8  28      260.42      268.42     48.55 o 
   1   8  28      732.25      653.82     57.50 o 
   1   0  29      235.52      309.60     58.16 o 
   2   0  29       70.64       77.59     39.54 o 
   3   0  29       54.79      103.55     35.80 o 
  -3   1  29      173.41      126.11     36.95 o 
  -2   1  29      145.50      207.91     45.03 o 
  -1   1  29      387.17      354.25     59.82 o 
   0   1  29      224.11      223.15     53.20 o 
   1   1  29      355.87      266.84     78.14 o 
   2   1  29      145.62      189.30     50.23 o 
   3   1  29      195.17      141.02     42.88 o 
  -3   2  29       26.77       86.57     34.69 o 
  -2   2  29      134.14      111.16     41.52 o 
  -1   2  29      599.39      712.27     71.29 o 
   0   2  29      248.97      367.99     59.12 o 
   1   2  29      647.45      668.92     70.44 o 
   2   2  29      148.22       67.02     49.55 o 
   3   2  29       36.40       73.14     34.16 o 
  -3   3  29      582.81      543.25     60.46 o 
  -2   3  29      142.28      163.61     43.58 o 
  -1   3  29      372.07      400.37     47.44 o 
   0   3  29      272.83      262.34     57.09 o 
   1   3  29      315.50      437.13     86.35 o 
   2   3  29      147.55      157.28     55.00 o 
   3   3  29      606.83      762.95     90.72 o 
  -2   4  29       43.25       18.63     32.84 o 
  -1   4  29      307.55      330.12     47.50 o 
   0   4  29      343.04      294.91     58.83 o 
   1   4  29      343.96      331.20     59.91 o 
   2   4  29       47.25      102.50     82.66 o 
  -2   5  29      103.39       85.27     37.07 o 
  -1   5  29      197.52      298.51     48.03 o 
   0   5  29       87.87       79.64     85.66 o 
   1   5  29      185.89      216.19     56.46 o 
   2   5  29       99.77       36.15     51.33 o 
  -1   6  29      165.24      200.41     51.25 o 
   0   6  29      234.02      160.54     56.94 o 
   1   6  29      181.66      209.25     60.79 o 
   0   0  30      443.15      399.46     87.97 o 
   1   0  30      270.00      338.50     59.66 o 
  -1   1  30      191.43      197.41     56.36 o 
   0   1  30       58.06       79.78     51.20 o 
   1   1  30      184.41      221.60     59.87 o 
  -1   2  30       10.42       53.42     57.65 o 
   0   2  30       20.55       32.25     47.33 o 
   1   2  30       10.11       71.92     76.08 o 
   0   3  30        1.77       17.07     49.20 o 
                                                 
